# Supplementary material for: DrugReSC: targeting disease-critical cell subpopulations with single-cell transcriptomic data for drug repurposing in cancer
Source: Brief Bioinform. 2024 Sep 30;25(6):bbae490. doi: 10.1093/bib/bbae490 (PMC11442150; doi:10.1093/bib/bbae490)
Supplement: Supplementary_bbae490 [file supplementary_bbae490.zip › Supplementary Table 1. FDA_Approved_Drug_for_Three_Cases.xlsx]

## Sheet: Sheet1
Drug	Disease
Aldesleukin	melanoma
Atezolizumab	melanoma
Binimetinib	melanoma
Cobimetinib	melanoma
Dabrafenib	melanoma
Dacarbazine	melanoma
Encorafenib	melanoma
Fotemustine	melanoma
Imatinib	melanoma
Ipilimumab	melanoma
Nivolumab	melanoma
Paclitaxel	melanoma
Pembrolizumab	melanoma
Relatlimab	melanoma
Trametinib	melanoma
Vemurafenib	melanoma
Vinblastine	melanoma
Adagrasib	Non-Small Cell Lung Cancer
Afatinib	Non-Small Cell Lung Cancer
Amivantamab	Non-Small Cell Lung Cancer
Atezolizumab	Non-Small Cell Lung Cancer
Brigatinib	Non-Small Cell Lung Cancer
Capmatinib	Non-Small Cell Lung Cancer
Cemiplimab	Non-Small Cell Lung Cancer
Crizotinib	Non-Small Cell Lung Cancer
Dabrafenib	Non-Small Cell Lung Cancer
Dacomitinib	Non-Small Cell Lung Cancer
Durvalumab	Non-Small Cell Lung Cancer
Entrectinib	Non-Small Cell Lung Cancer
Erlotinib	Non-Small Cell Lung Cancer
Gefitinib	Non-Small Cell Lung Cancer
Ipilimumab	Non-Small Cell Lung Cancer
Lorlatinib	Non-Small Cell Lung Cancer
Mobocertinib	Non-Small Cell Lung Cancer
Necitumumab	Non-Small Cell Lung Cancer
Nivolumab	Non-Small Cell Lung Cancer
Osimertinib	Non-Small Cell Lung Cancer
Paclitaxel	Non-Small Cell Lung Cancer
Pembrolizumab	Non-Small Cell Lung Cancer
Ramucirumab	Non-Small Cell Lung Cancer
Sotorasib	Non-Small Cell Lung Cancer
Tepotinib	Non-Small Cell Lung Cancer
Trametinib	Non-Small Cell Lung Cancer
Tremelimumab	Non-Small Cell Lung Cancer
Vinorelbine	Non-Small Cell Lung Cancer
Avelumab	Renal Cell Carcinoma
Axitinib	Renal Cell Carcinoma
Cabozantinib	Renal Cell Carcinoma
Lenvatinib	Renal Cell Carcinoma
Nivolumab	Renal Cell Carcinoma
Pazopanib	Renal Cell Carcinoma
Pembrolizumab	Renal Cell Carcinoma
Sorafenib	Renal Cell Carcinoma
Temsirolimus	Renal Cell Carcinoma
Tivozanib	Renal Cell Carcinoma
