# Supplementary material for: DrugReSC: targeting disease-critical cell subpopulations with single-cell transcriptomic data for drug repurposing in cancer
Source: Brief Bioinform. 2024 Sep 30;25(6):bbae490. doi: 10.1093/bib/bbae490 (PMC11442150; doi:10.1093/bib/bbae490)
Supplement: Supplementary_bbae490 [file supplementary_bbae490.zip › Supplementary Table 14. melanoma_predicted_tables.xlsx]

## Sheet: Replicate 1
rank	L1000_id	drug_instance_information	scores	FDA_approved
1	CPC006_A375_24H:BRD-K56343971-001-02-3:10	Vemurafenib_A375_10uM_24h	1	Yes
2	REP.A005_A375_24H:I19	Dabrafenib_A375_10uM_24h	0.73736	Yes
3	LJP005_A375_24H:P19	Trametinib_A375_10uM_24h	0.709968	Yes
4	LJP009_A375_24H:H07	Dabrafenib_A375_10uM_24h	0.694306	Yes
5	BRAF001_A375_6H:BRD-U73308409-000-01-9:10	Vemurafenib_A375_10uM_6h	0.690754	Yes
6	REP.A015_A375_24H:D13	Vemurafenib_A375_10uM_24h	0.668302	Yes
7	BRAF001_A375_24H:BRD-K09951645-001-02-7:10	Dabrafenib_A375_10uM_24h	0.65873	Yes
8	REP.A012_A375_24H:O19	Cobimetinib_A375_10uM_24h	0.654352	Yes
9	REP.A016_A375_24H:I19	AZD-1775_A375_10uM_24h	0.648359	No
10	BRAF001_A375_24H:BRD-U73308409-000-01-9:10	Vemurafenib_A375_10uM_24h	0.633208	Yes
11	LJP005_A375_24H:C13	Vemurafenib_A375_10uM_24h	0.62361	Yes
12	REP.A023_A375_24H:P13	Floxuridine_A375_10uM_24h	0.605372	No
13	CPC014_A375_6H:BRD-K77175907-001-03-1:10	25-Hydroxycholecalciferol_A375_10uM_6h	0.583706	No
14	CPC006_A375_6H:BRD-K56343971-001-02-3:10	Vemurafenib_A375_10uM_6h	0.572164	Yes
15	LJP006_A375_24H:N13	Imatinib_A375_10uM_24h	0.56303	Yes
16	REP.A003_A375_24H:N01	Dacarbazine_A375_10uM_24h	0.561869	Yes
17	CPC008_A375_6H:BRD-A32595718-001-04-3:10	BRD-A07407288_A375_10uM_6h	0.533804	No
18	REP.A005_A375_24H:D07	BDBM52947_A375_10uM_24h	0.518895	No
19	CPC009_A375_6H:BRD-A69512159-002-02-2:10	D,L Carbidopa_A375_10uM_6h	0.517321	No
20	BRAF001_A375_6H:BRD-K09951645-001-02-7:10	Dabrafenib_A375_10uM_6h	0.50083	Yes
21	CPC014_A375_6H:BRD-K56343971-001-01-5:10	Vemurafenib_A375_10uM_6h	0.481245	Yes
22	DOS048_A375_24H:BRD-A19500257:10	13-Hydroxy-8,14,19-trimethoxy-4,10,12,16-tetramethyl-3,20,22-trioxo-2-azabicyclo[16.3.1]docosa-1(21),4,6,10,18-pentaen-9-yl carbamate_A375_10uM_24h	0.457297	No
23	CPC007_A375_24H:BRD-K97926541-001-06-8:10	MLS001065830_A375_10uM_24h	0.444458	No
24	CPC007_A375_6H:BRD-K49630153-001-05-6:10	CHEMBL1394132_A375_10uM_6h	0.438375	No
25	CPC006_SKMEL28_6H:BRD-K56343971-001-02-3:10	Vemurafenib_SKMEL28_10uM_6h	0.409449	Yes
26	CPC013_A375_6H:BRD-K92723993-066-08-6:10	Imatinib_A375_10uM_6h	0.407442	Yes
27	REP.A010_A375_24H:E01	Dapivirine (TMC120)_A375_10uM_24h	0.400666	No
28	CPC011_A375_6H:BRD-K16336526-001-04-2:10	Zucapsaicin_A375_10uM_6h	0.395822	No
29	CPC004_A375_6H:BRD-A06784547-001-01-8:10	MRS-1334_A375_10uM_6h	0.386205	No
30	DOS039_A375_24H:BRD-A19500257:10	13-Hydroxy-8,14,19-trimethoxy-4,10,12,16-tetramethyl-3,20,22-trioxo-2-azabicyclo[16.3.1]docosa-1(21),4,6,10,18-pentaen-9-yl carbamate_A375_10uM_24h	0.335705	No
31	CPC010_A375_6H:BRD-K30804015-001-03-1:10	MLS002554296_A375_10uM_6h	0.333572	No
32	CPC010_A375_6H:BRD-A55609290-001-05-7:10	AC1LB5IQ_A375_10uM_6h	0.332	No
33	CPC008_A375_6H:BRD-K42629487-001-05-2:10	ML075_A375_10uM_6h	0.331345	No
34	CPC014_A375_6H:BRD-A74904029-001-05-7:10	5,6-Dichlorobenzimidazole riboside_A375_10uM_6h	0.331343	No
35	CPC011_A375_6H:BRD-K92723993-066-13-6:10	Imatinib_A375_10uM_6h	0.327308	Yes
36	REP.A027_A375_24H:A19	Imatinib_A375_10uM_24h	0.32455	Yes
37	CPC014_A375_6H:BRD-K63068307-001-02-2:10	ZSTK 474_A375_10uM_6h	0.321084	No
38	CPC006_A375_6H:BRD-K90999434-003-01-9:10	BAS 00631343_A375_10uM_6h	0.318082	No
39	DOSBIO002_A375_24H:BRD-K31175437:9.99098	BRD-K31175437_A375_10uM_24h	0.317443	No
40	CPC015_A375_6H:BRD-A55594068-065-03-1:10	Vinblastine_A375_10uM_6h	0.299945	Yes
41	CPC011_A375_6H:BRD-K81169441-236-06-6:10	Cerivastatin_A375_10uM_6h	0.222623	No
42	CPC006_SKMEL1_6H:BRD-K56343971-001-02-3:10	Vemurafenib_SKMEL1_10uM_6h	0	Yes

## Sheet: Replicate 2
rank	L1000_id	drug_instance_information	scores	FDA_approved
1	CPC006_A375_24H:BRD-K56343971-001-02-3:10	Vemurafenib_A375_10uM_24h	1	Yes
2	LJP005_A375_24H:P19	Trametinib_A375_10uM_24h	0.673086	Yes
3	REP.A005_A375_24H:I19	Dabrafenib_A375_10uM_24h	0.662841	Yes
4	REP.A015_A375_24H:D13	Vemurafenib_A375_10uM_24h	0.630806	Yes
5	BRAF001_A375_24H:BRD-K09951645-001-02-7:10	Dabrafenib_A375_10uM_24h	0.585721	Yes
6	CPC006_A375_24H:BRD-A62809825-001-01-7:10	AC1NS4S0_A375_10uM_24h	0.58376	No
7	BRAF001_A375_6H:BRD-U73308409-000-01-9:10	Vemurafenib_A375_10uM_6h	0.514823	Yes
8	LJP009_A375_24H:H07	Dabrafenib_A375_10uM_24h	0.504153	Yes
9	REP.A012_A375_24H:O19	Cobimetinib_A375_10uM_24h	0.503579	Yes
10	CPC006_A375_24H:BRD-K50128260-001-01-6:160	Sildenafil_A375_100uM_24h	0.50177	No
11	CPC008_A375_6H:BRD-K88707333-001-04-0:10	MLS002264459_A375_10uM_6h	0.499265	No
12	BRAF001_A375_24H:BRD-U73308409-000-01-9:10	Vemurafenib_A375_10uM_24h	0.487806	Yes
13	REP.A002_A375_24H:P01	BRD-A41986761_A375_10uM_24h	0.470974	No
14	LJP005_A375_24H:C13	Vemurafenib_A375_10uM_24h	0.4561	Yes
15	PCLB001_A375_24H:BRD-A69592287-001-01-3:10	Oxetane_A375_10uM_24h	0.417159	No
16	CPC006_A375_6H:BRD-K56343971-001-02-3:10	Vemurafenib_A375_10uM_6h	0.371831	Yes
17	BRAF001_A375_6H:BRD-K09951645-001-02-7:10	Dabrafenib_A375_10uM_6h	0.358561	Yes
18	CPC020_A375_6H:BRD-K75089421-003-21-1:10	Procainamide_A375_10uM_6h	0.351171	No
19	REP.A003_A375_24H:N01	Dacarbazine_A375_10uM_24h	0.346647	Yes
20	LJP006_A375_24H:N13	Imatinib_A375_10uM_24h	0.335927	Yes
21	CPC014_A375_6H:BRD-K56343971-001-01-5:10	Vemurafenib_A375_10uM_6h	0.322127	Yes
22	CPC006_SKMEL28_6H:BRD-K56343971-001-02-3:10	Vemurafenib_SKMEL28_10uM_6h	0.315709	Yes
23	CPC013_A375_6H:BRD-K92723993-066-08-6:10	Imatinib_A375_10uM_6h	0.309231	Yes
24	DOSBIO001_A375_24H:BRD-K05756698:10.0533	SA-424828_A375_10uM_24h	0.309078	No
25	REP.A017_A375_24H:P01	Corvasal_A375_10uM_24h	0.290834	No
26	CPC008_A375_6H:BRD-A03436432-001-04-0:10	MLS002264502_A375_10uM_6h	0.279021	No
27	CPC004_A375_6H:BRD-A69815203-001-05-0:10	Cyclosporin A_A375_10uM_6h	0.274672	No
28	CPC014_A375_6H:BRD-U44618005-000-01-5:10	WH-4023_A375_10uM_6h	0.262893	No
29	DOSBIO001_A375_24H:BRD-K60528884:10.0724	SA-1938740_A375_10uM_24h	0.259895	No
30	CPC008_A375_6H:BRD-K85670329-001-05-6:10	MLS002264386_A375_10uM_6h	0.234044	No
31	REP.A013_A375_24H:L13	BUTORPHANOL-(+)-TARTRATE (DEA license)_A375_10uM_24h	0.23102	No
32	REP.A027_A375_24H:A19	Imatinib_A375_10uM_24h	0.213629	Yes
33	CPC009_A375_6H:BRD-K98288062-001-01-2:10	CHEMBL1270506_A375_10uM_6h	0.203291	No
34	REP.A010_A375_24H:O13	Ammonium Glycyrrhizinate_A375_10uM_24h	0.201339	No
35	REP.A003_A375_24H:L01	PF-04449913_A375_10uM_24h	0.182602	No
36	CPC013_A375_6H:BRD-A32161980-001-01-1:10	Carbetocin_A375_10uM_6h	0.163723	No
37	CPC007_A375_6H:BRD-A02809788-001-06-4:10	MLS002729074_A375_10uM_6h	0.140617	No
38	CPC005_A375_6H:BRD-K13211965-003-01-0:10	L 741,742_A375_10uM_6h	0.135387	No
39	CPC015_A375_6H:BRD-A55594068-065-03-1:10	Vinblastine_A375_10uM_6h	0.129382	Yes
40	CPC006_SKMEL1_6H:BRD-A70449690-001-01-4:10	6,10,10B-Trihydroxy-3,4a,7,7,10a-pentamethyl-1-oxo-3-vinyldodecahydro-1H-benzo[f]chromen-5-yl acetate_SKMEL1_10uM_6h	0.0898165	No
41	CPC011_A375_6H:BRD-K92723993-066-13-6:10	Imatinib_A375_10uM_6h	0.0132388	Yes
42	CPC006_SKMEL1_6H:BRD-K56343971-001-02-3:10	Vemurafenib_SKMEL1_10uM_6h	0	Yes

## Sheet: Replicate 3
rank	L1000_id	drug_instance_information	scores	FDA_approved
1	CPC006_A375_24H:BRD-K56343971-001-02-3:10	Vemurafenib_A375_10uM_24h	1	Yes
2	LJP009_A375_24H:H07	Dabrafenib_A375_10uM_24h	0.768657	Yes
3	BRAF001_A375_24H:BRD-K09951645-001-02-7:10	Dabrafenib_A375_10uM_24h	0.705568	Yes
4	BRAF001_A375_24H:BRD-U73308409-000-01-9:10	Vemurafenib_A375_10uM_24h	0.688951	Yes
5	BRAF001_A375_6H:BRD-U73308409-000-01-9:10	Vemurafenib_A375_10uM_6h	0.688233	Yes
6	REP.A015_A375_24H:D13	Vemurafenib_A375_10uM_24h	0.672554	Yes
7	LJP005_A375_24H:P19	Trametinib_A375_10uM_24h	0.659461	Yes
8	REP.A005_A375_24H:I19	Dabrafenib_A375_10uM_24h	0.652411	Yes
9	REP.A022_A375_24H:A19	Entinostat_A375_10uM_24h	0.648742	No
10	CPC018_A375_6H:BRD-K15616905-001-01-5:10	Carbonyl Cyanide M-Chlorophenylhydrazone_A375_10uM_6h	0.647619	No
11	REP.A012_A375_24H:O19	Cobimetinib_A375_10uM_24h	0.619024	Yes
12	CPC008_A375_6H:BRD-K69097969-001-03-2:10	VU0418939-2_A375_10uM_6h	0.592808	No
13	REP.A003_A375_24H:N01	Dacarbazine_A375_10uM_24h	0.591103	Yes
14	REP.A018_A375_24H:J07	PHA-793887_A375_10uM_24h	0.56061	No
15	CPC008_A375_24H:BRD-K07995125-001-04-1:10	KUC104487_A375_10uM_24h	0.554616	No
16	LJP006_A375_24H:N13	Imatinib_A375_10uM_24h	0.550366	Yes
17	CPC014_A375_6H:BRD-K19540840-001-02-9:10	Saracatinib_A375_10uM_6h	0.543375	No
18	CPC006_A375_24H:BRD-K68065987-300-03-4:10	MK-2206_A375_10uM_24h	0.539498	No
19	BRAF001_A375_6H:BRD-K09951645-001-02-7:10	Dabrafenib_A375_10uM_6h	0.537658	Yes
20	LJP005_A375_24H:C13	Vemurafenib_A375_10uM_24h	0.52338	Yes
21	CPC006_A375_6H:BRD-K56343971-001-02-3:10	Vemurafenib_A375_10uM_6h	0.521508	Yes
22	CPC014_A375_6H:BRD-K56343971-001-01-5:10	Vemurafenib_A375_10uM_6h	0.506882	Yes
23	CPC007_A375_6H:BRD-K49630153-001-05-6:10	CHEMBL1394132_A375_10uM_6h	0.487173	No
24	CPC006_SKMEL1_6H:BRD-K41895714-001-02-2:10	AS-605240_SKMEL1_10uM_6h	0.484609	No
25	CPC005_A375_24H:BRD-K03319035-003-02-7:10	Maprotiline_A375_10uM_24h	0.483739	No
26	CPC006_SKMEL28_6H:BRD-K56343971-001-02-3:10	Vemurafenib_SKMEL28_10uM_6h	0.473279	Yes
27	CPC005_A375_24H:BRD-A17535965-001-02-2:10	Gelsemine_A375_10uM_24h	0.464547	No
28	CPC014_A375_6H:BRD-K60460488-066-01-0:10	BRD-K60460488-066-01-0_A375_10uM_6h	0.437642	No
29	CPC013_A375_6H:BRD-K92723993-066-08-6:10	Imatinib_A375_10uM_6h	0.435617	Yes
30	CPC018_A375_6H:BRD-A95696820-001-01-4:10	SPECTRUM1505167_A375_10uM_6h	0.428108	No
31	CPC015_A375_6H:BRD-A55594068-065-03-1:10	Vinblastine_A375_10uM_6h	0.425929	Yes
32	CPC008_A375_24H:BRD-K86273012-019-01-1:10	CHEMBL3188110_A375_10uM_24h	0.417135	No
33	CPC007_A375_24H:BRD-K93623754-001-04-2:10	3,6-Diphenyl-1,2,4-triazin-5-yl methyl ether_A375_10uM_24h	0.396304	No
34	CPC006_SKMEL1_6H:BRD-K67778494-001-05-8:10	SMR000651449_SKMEL1_10uM_6h	0.391366	No
35	CPC011_A375_6H:BRD-K92723993-066-13-6:10	Imatinib_A375_10uM_6h	0.376118	Yes
36	CPC006_A375_24H:BRD-K08589866-001-01-0:10	CHEMBL3186197_A375_10uM_24h	0.355596	No
37	CPC019_A375_6H:BRD-A47832959-001-06-6:10	AC1N08ZR_A375_10uM_6h	0.354365	No
38	REP.A018_A375_24H:H01	dexamethasone_A375_10uM_24h	0.349074	No
39	CPC005_A375_24H:BRD-A46186775-369-01-2:10	SPECTRUM_000903_A375_10uM_24h	0.344532	No
40	REP.A027_A375_24H:A19	Imatinib_A375_10uM_24h	0.328659	Yes
41	CPC008_A375_24H:BRD-A11512624-001-04-6:10	MLS002264397_A375_10uM_24h	0.19354	No
42	CPC006_SKMEL1_6H:BRD-K56343971-001-02-3:10	Vemurafenib_SKMEL1_10uM_6h	0	Yes

## Sheet: Replicate 4
rank	L1000_id	drug_instance_information	scores	FDA_approved
1	CPC006_A375_24H:BRD-K56343971-001-02-3:10	Vemurafenib_A375_10uM_24h	1	Yes
2	REP.A015_A375_24H:D13	Vemurafenib_A375_10uM_24h	0.671331	Yes
3	REP.A005_A375_24H:I19	Dabrafenib_A375_10uM_24h	0.665773	Yes
4	LJP005_A375_24H:P19	Trametinib_A375_10uM_24h	0.625272	Yes
5	REP.A012_A375_24H:O19	Cobimetinib_A375_10uM_24h	0.619012	Yes
6	LJP009_A375_24H:H07	Dabrafenib_A375_10uM_24h	0.576615	Yes
7	LJP005_A375_24H:M01	TWS 119_A375_10uM_24h	0.564714	No
8	LJP005_A375_24H:C13	Vemurafenib_A375_10uM_24h	0.558037	Yes
9	BRAF001_A375_24H:BRD-U73308409-000-01-9:10	Vemurafenib_A375_10uM_24h	0.542497	Yes
10	BRAF001_A375_24H:BRD-K09951645-001-02-7:10	Dabrafenib_A375_10uM_24h	0.540772	Yes
11	BRAF001_A375_6H:BRD-U73308409-000-01-9:10	Vemurafenib_A375_10uM_6h	0.494414	Yes
12	REP.A022_A375_24H:M01	GDC-0152_A375_10uM_24h	0.491626	No
13	CPC006_A375_24H:BRD-K96799727-001-02-5:10	Pifithrin MU_A375_10uM_24h	0.489431	No
14	CPC006_A375_6H:BRD-K56343971-001-02-3:10	Vemurafenib_A375_10uM_6h	0.441848	Yes
15	LJP006_A375_24H:N13	Imatinib_A375_10uM_24h	0.441012	Yes
16	BRAF001_A375_6H:BRD-K09951645-001-02-7:10	Dabrafenib_A375_10uM_6h	0.438917	Yes
17	CPC008_A375_6H:BRD-K86631041-001-02-1:10	ASN 04482680_A375_10uM_6h	0.429584	No
18	CPC014_A375_6H:BRD-K81142122-001-15-8:10	STK249718_A375_10uM_6h	0.408831	No
19	CPC014_A375_6H:BRD-K56343971-001-01-5:10	Vemurafenib_A375_10uM_6h	0.378484	Yes
20	REP.A003_A375_24H:N01	Dacarbazine_A375_10uM_24h	0.351716	Yes
21	REP.A010_A375_24H:K19	STOCK1N-09285_A375_10uM_24h	0.344903	No
22	CPC016_A375_6H:BRD-K54330070-001-07-1:10	SB-202190_A375_10uM_6h	0.34389	No
23	CPC005_A375_24H:BRD-A49225603-045-05-0:10	Methylpromazine_A375_10uM_24h	0.339852	No
24	REP.A023_A375_24H:L13	Duloxetine_A375_10uM_24h	0.302374	No
25	CPC010_A375_6H:BRD-A32449311-001-05-1:10	MLS001065843_A375_10uM_6h	0.273588	No
26	CPC008_A375_6H:BRD-K37456065-001-01-6:10	CHEMBL593506_A375_10uM_6h	0.27055	No
27	CPC006_SKMEL28_6H:BRD-K56343971-001-02-3:10	Vemurafenib_SKMEL28_10uM_6h	0.268539	Yes
28	REP.A020_A375_24H:O13	XL-147_A375_10uM_24h	0.257476	No
29	CPC013_A375_6H:BRD-K92723993-066-08-6:10	Imatinib_A375_10uM_6h	0.253217	Yes
30	LJP009_A375_24H:M07	SB239063_A375_10uM_24h	0.252511	No
31	CPC012_A375_6H:BRD-K78603557-001-01-8:10	BRD-K78603557_A375_10uM_6h	0.235779	No
32	CPC015_A375_6H:BRD-A55594068-065-03-1:10	Vinblastine_A375_10uM_6h	0.235308	Yes
33	REP.A027_A375_24H:A19	Imatinib_A375_10uM_24h	0.234522	Yes
34	CPC020_A375_6H:BRD-K63641886-001-01-7:10	Cefuroxime_A375_10uM_6h	0.233686	No
35	REP.A012_A375_24H:B19	nimodipine_A375_10uM_24h	0.233404	No
36	CPC011_A375_6H:BRD-K75958195-050-04-8:10	Pizotyline_A375_10uM_6h	0.221673	No
37	CPC009_A375_6H:BRD-K34711351-001-01-0:10	SR-02000000354_A375_10uM_6h	0.210849	No
38	CPC007_A375_6H:BRD-K18595892-001-09-6:10	MLS000095184_A375_10uM_6h	0.208444	No
39	CPC018_A375_6H:BRD-K32292990-001-01-0:10	CGP-53353_A375_10uM_6h	0.17055	No
40	CPC008_A375_24H:BRD-K26160061-001-05-2:10	MLS000417155_A375_10uM_24h	0.120856	No
41	CPC011_A375_6H:BRD-K92723993-066-13-6:10	Imatinib_A375_10uM_6h	0.112328	Yes
42	CPC006_SKMEL1_6H:BRD-K56343971-001-02-3:10	Vemurafenib_SKMEL1_10uM_6h	0	Yes

## Sheet: Replicate 5
rank	L1000_id	drug_instance_information	scores	FDA_approved
1	CPC006_A375_24H:BRD-K56343971-001-02-3:10	Vemurafenib_A375_10uM_24h	1	Yes
2	CPC010_A375_6H:BRD-A18725729-001-08-2:10	SMR000206948_A375_10uM_6h	0.840758	No
3	CPC006_SKMEL28_6H:BRD-A36275421-001-11-1:10	ML162_SKMEL28_10uM_6h	0.833644	No
4	REP.A015_A375_24H:D13	Vemurafenib_A375_10uM_24h	0.752606	Yes
5	LJP005_A375_24H:C13	Vemurafenib_A375_10uM_24h	0.704007	Yes
6	DOSBIO002_A375_24H:BRD-A19500257:10	13-Hydroxy-8,14,19-trimethoxy-4,10,12,16-tetramethyl-3,20,22-trioxo-2-azabicyclo[16.3.1]docosa-1(21),4,6,10,18-pentaen-9-yl carbamate_A375_10uM_24h	0.689616	No
7	LJP005_A375_24H:P19	Trametinib_A375_10uM_24h	0.686796	Yes
8	BRAF001_A375_24H:BRD-K09951645-001-02-7:10	Dabrafenib_A375_10uM_24h	0.685876	Yes
9	BRAF001_A375_24H:BRD-U73308409-000-01-9:10	Vemurafenib_A375_10uM_24h	0.681586	Yes
10	REP.A005_A375_24H:I19	Dabrafenib_A375_10uM_24h	0.638702	Yes
11	REP.A012_A375_24H:O19	Cobimetinib_A375_10uM_24h	0.636495	Yes
12	CPC014_A375_6H:BRD-K33551950-001-01-6:10	ZINC101150009_A375_10uM_6h	0.635063	No
13	LJP009_A375_24H:H07	Dabrafenib_A375_10uM_24h	0.631029	Yes
14	CPC006_A375_6H:BRD-K56343971-001-02-3:10	Vemurafenib_A375_10uM_6h	0.618251	Yes
15	REP.A002_A375_24H:N01	Lenalidomide_A375_10uM_24h	0.613374	No
16	CPC012_A375_6H:BRD-A41250203-001-01-2:10	SCHEMBL15422158_A375_10uM_6h	0.610255	No
17	BRAF001_A375_6H:BRD-U73308409-000-01-9:10	Vemurafenib_A375_10uM_6h	0.592495	Yes
18	REP.A003_A375_24H:N01	Dacarbazine_A375_10uM_24h	0.579572	Yes
19	CPC017_A375_6H:BRD-K39111395-001-01-6:10	BCL-2 Inhibitor_A375_10uM_6h	0.570775	No
20	CPC005_A375_6H:BRD-A33711280-311-02-0:10	Methixene_A375_10uM_6h	0.560375	No
21	CPC008_A375_24H:BRD-K69422440-001-01-5:10	MLS003448162_A375_10uM_24h	0.557874	No
22	REP.A016_A375_24H:N19	AS-605240_A375_10uM_24h	0.54531	No
23	CPC013_A375_6H:BRD-K92723993-066-08-6:10	Imatinib_A375_10uM_6h	0.542902	Yes
24	BRAF001_A375_6H:BRD-K09951645-001-02-7:10	Dabrafenib_A375_10uM_6h	0.516911	Yes
25	CPC014_A375_6H:BRD-K56343971-001-01-5:10	Vemurafenib_A375_10uM_6h	0.497814	Yes
26	CPC009_A375_6H:BRD-K71540055-019-01-8:10	BRD-K71540055_A375_10uM_6h	0.492515	No
27	REP.A022_A375_24H:I07	GDC-0068_A375_10uM_24h	0.471423	No
28	LJP006_A375_24H:N13	Imatinib_A375_10uM_24h	0.462753	Yes
29	CPC006_SKMEL28_6H:BRD-K56343971-001-02-3:10	Vemurafenib_SKMEL28_10uM_6h	0.419322	Yes
30	CPC019_A375_6H:BRD-K60297835-001-01-3:10	BRD-K60297835_A375_10uM_6h	0.401268	No
31	CPC005_A375_24H:BRD-A19736161-003-03-0:10	Ondansetron_A375_10uM_24h	0.389178	No
32	CPC005_A375_6H:BRD-K82577285-001-01-7:10	Dipropyldopamine_A375_10uM_6h	0.373964	No
33	REP.A015_A375_24H:H01	Enalapril_A375_10uM_24h	0.372943	No
34	REP.A027_A375_24H:A19	Imatinib_A375_10uM_24h	0.371024	Yes
35	CPC004_A375_6H:BRD-A49447682-001-01-6:10	Desoxymetasone_A375_10uM_6h	0.35188	No
36	REP.A013_A375_24H:P13	Tolnaftate_A375_10uM_24h	0.325658	No
37	CPC006_A375_24H:BRD-K01868942-001-02-1:160	RS-23597-190_A375_100uM_24h	0.302975	No
38	CPC008_A375_24H:BRD-K36533576-001-03-1:10	KUC103875_A375_10uM_24h	0.291875	No
39	CPC011_A375_6H:BRD-K92723993-066-13-6:10	Imatinib_A375_10uM_6h	0.281981	Yes
40	CPC015_A375_6H:BRD-A55594068-065-03-1:10	Vinblastine_A375_10uM_6h	0.261645	Yes
41	REP.A024_A375_24H:M19	Leflunomide_A375_10uM_24h	0.228984	No
42	CPC006_SKMEL1_6H:BRD-K56343971-001-02-3:10	Vemurafenib_SKMEL1_10uM_6h	0	Yes

## Sheet: Replicate 6
rank	L1000_id	drug_instance_information	scores	FDA_approved
1	CPC006_A375_24H:BRD-K56343971-001-02-3:10	Vemurafenib_A375_10uM_24h	1	Yes
2	LJP005_A375_24H:P19	Trametinib_A375_10uM_24h	0.667033	Yes
3	LJP009_A375_24H:H07	Dabrafenib_A375_10uM_24h	0.666685	Yes
4	REP.A005_A375_24H:I19	Dabrafenib_A375_10uM_24h	0.652547	Yes
5	REP.A015_A375_24H:D13	Vemurafenib_A375_10uM_24h	0.652016	Yes
6	REP.A012_A375_24H:O19	Cobimetinib_A375_10uM_24h	0.637906	Yes
7	CPC006_A375_24H:BRD-K20285085-001-01-4:10	Tamatinib_A375_10uM_24h	0.637614	No
8	LJP006_A375_24H:M07	Selumetinib_A375_10uM_24h	0.621341	No
9	CPC004_A375_6H:BRD-K98490050-001-01-8:10	N-[4-(Acridin-9-ylmethyl)-3-methoxyphenyl]methanesulfonamide_A375_10uM_6h	0.613701	No
10	LJP005_A375_24H:C13	Vemurafenib_A375_10uM_24h	0.610561	Yes
11	BRAF001_A375_24H:BRD-U73308409-000-01-9:10	Vemurafenib_A375_10uM_24h	0.60424	Yes
12	REP.A028_A375_24H:A07	Mycophenolate Mofetil_A375_10uM_24h	0.600631	No
13	BRAF001_A375_24H:BRD-K09951645-001-02-7:10	Dabrafenib_A375_10uM_24h	0.582723	Yes
14	BRAF001_A375_6H:BRD-U73308409-000-01-9:10	Vemurafenib_A375_10uM_6h	0.562998	Yes
15	REP.A027_A375_24H:O07	SPIRONOLACTONE_A375_10uM_24h	0.547362	No
16	CPC006_A375_6H:BRD-K56343971-001-02-3:10	Vemurafenib_A375_10uM_6h	0.522865	Yes
17	CPC006_A375_24H:BRD-K32536677-001-01-0:10	AGK 2_A375_10uM_24h	0.476235	No
18	CPC014_A375_6H:BRD-K56343971-001-01-5:10	Vemurafenib_A375_10uM_6h	0.475329	Yes
19	REP.A003_A375_24H:N01	Dacarbazine_A375_10uM_24h	0.449516	Yes
20	LJP006_A375_24H:N13	Imatinib_A375_10uM_24h	0.449314	Yes
21	CPC017_A375_6H:BRD-K61097567-001-03-6:10	SB 218795_A375_10uM_6h	0.448486	No
22	CPC007_A375_6H:BRD-K56477805-001-12-0:10	MLS002460474_A375_10uM_6h	0.434797	No
23	BRAF001_A375_6H:BRD-K09951645-001-02-7:10	Dabrafenib_A375_10uM_6h	0.417962	Yes
24	BRAF001_A375_6H:BRD-K92049597-001-14-1:10	Triamterene_A375_10uM_6h	0.417799	No
25	CPC019_A375_6H:BRD-K45735142-001-01-0:10	BRD-K45735142_A375_10uM_6h	0.410777	No
26	CPC015_A375_6H:BRD-K81521265-001-02-8:10	1,3-Dicyclohexylurea_A375_10uM_6h	0.410175	No
27	CPC016_A375_6H:BRD-K81709173-001-03-8:10	Halcinonide_A375_10uM_6h	0.401805	No
28	CPC006_SKMEL28_6H:BRD-K56343971-001-02-3:10	Vemurafenib_SKMEL28_10uM_6h	0.395402	Yes
29	CPC014_A375_6H:BRD-K99498722-001-01-8:10	Plinabulin_A375_10uM_6h	0.391009	No
30	REP.A014_A375_24H:I07	AC1NWAJL_A375_10uM_24h	0.354092	No
31	CPC013_A375_6H:BRD-K92723993-066-08-6:10	Imatinib_A375_10uM_6h	0.34837	Yes
32	CPC011_A375_6H:BRD-A37052580-065-04-0:10	CHEMBL306319_A375_10uM_6h	0.344774	No
33	PCLB001_A375_6H:BRD-A69592287-001-01-3:10	Oxetane_A375_10uM_6h	0.333496	No
34	REP.A027_A375_24H:A19	Imatinib_A375_10uM_24h	0.325415	Yes
35	CPC006_SKMEL1_6H:BRD-K64890080-001-03-9:10	BI-2536_SKMEL1_10uM_6h	0.280919	No
36	REP.A019_A375_24H:P13	Capsaicin_A375_10uM_24h	0.278492	No
37	CPC008_A375_24H:BRD-K05359840-001-05-3:10	MLS002264470_A375_10uM_24h	0.276767	No
38	CPC011_A375_6H:BRD-K44353683-001-04-2:10	Nateglinide_A375_10uM_6h	0.252127	No
39	CPC015_A375_6H:BRD-A55594068-065-03-1:10	Vinblastine_A375_10uM_6h	0.218926	Yes
40	CPC011_A375_6H:BRD-K92723993-066-13-6:10	Imatinib_A375_10uM_6h	0.205773	Yes
41	CPC010_A375_6H:BRD-A54632525-001-03-2:10	CHEMBL1573436_A375_10uM_6h	0.151102	No
42	CPC006_SKMEL1_6H:BRD-K56343971-001-02-3:10	Vemurafenib_SKMEL1_10uM_6h	0	Yes

## Sheet: Replicate 7
rank	L1000_id	drug_instance_information	scores	FDA_approved
1	CPC006_A375_24H:BRD-K56343971-001-02-3:10	Vemurafenib_A375_10uM_24h	1	Yes
2	LJP009_A375_24H:H07	Dabrafenib_A375_10uM_24h	0.758886	Yes
3	REP.A015_A375_24H:D13	Vemurafenib_A375_10uM_24h	0.671974	Yes
4	REP.A005_A375_24H:I19	Dabrafenib_A375_10uM_24h	0.664133	Yes
5	REP.A012_A375_24H:O19	Cobimetinib_A375_10uM_24h	0.647603	Yes
6	BRAF001_A375_24H:BRD-K09951645-001-02-7:10	Dabrafenib_A375_10uM_24h	0.636679	Yes
7	BRAF001_A375_24H:BRD-U73308409-000-01-9:10	Vemurafenib_A375_10uM_24h	0.623289	Yes
8	BRAF001_A375_6H:BRD-U73308409-000-01-9:10	Vemurafenib_A375_10uM_6h	0.602024	Yes
9	CPC020_A375_6H:BRD-A50774520-001-01-5:10	CVF-SUMO-11_A375_10uM_6h	0.590404	No
10	LJP005_A375_24H:C13	Vemurafenib_A375_10uM_24h	0.589103	Yes
11	CPC005_A375_24H:BRD-A19037878:10	Trichostatin A, Streptomyces Sp._A375_10uM_24h	0.58766	No
12	LJP005_A375_24H:P19	Trametinib_A375_10uM_24h	0.574404	Yes
13	LJP008_A375_24H:B03	Sirolimus_A375_10uM_24h	0.56289	No
14	REP.A003_A375_24H:N01	Dacarbazine_A375_10uM_24h	0.520499	Yes
15	CPC006_A375_6H:BRD-K56343971-001-02-3:10	Vemurafenib_A375_10uM_6h	0.519112	Yes
16	CPC008_A375_6H:BRD-K29506255-019-01-0:10	CHEMBL1887751_A375_10uM_6h	0.516909	No
17	CPC005_A375_6H:BRD-A43150328-001-03-8:10	Penicillic acid_A375_10uM_6h	0.500338	No
18	CPC006_A375_24H:BRD-A93255169-001-13-5:10	Thalidomide_A375_10uM_24h	0.496659	No
19	LJP006_A375_24H:N13	Imatinib_A375_10uM_24h	0.479928	Yes
20	CPC006_A375_24H:BRD-U94846492-000-01-1:10	Quinine_A375_10uM_24h	0.473005	No
21	BRAF001_A375_6H:BRD-K09951645-001-02-7:10	Dabrafenib_A375_10uM_6h	0.438674	Yes
22	REP.A005_A375_24H:F19	Otenabant_A375_10uM_24h	0.430807	No
23	CPC004_A375_6H:BRD-A19500257:10	13-Hydroxy-8,14,19-trimethoxy-4,10,12,16-tetramethyl-3,20,22-trioxo-2-azabicyclo[16.3.1]docosa-1(21),4,6,10,18-pentaen-9-yl carbamate_A375_10uM_6h	0.430412	No
24	CPC006_SKMEL28_6H:BRD-K56343971-001-02-3:10	Vemurafenib_SKMEL28_10uM_6h	0.395045	Yes
25	CPC013_A375_6H:BRD-K92723993-066-08-6:10	Imatinib_A375_10uM_6h	0.3835	Yes
26	CPC014_A375_6H:BRD-K56343971-001-01-5:10	Vemurafenib_A375_10uM_6h	0.381183	Yes
27	CPC006_A375_6H:BRD-K08589866-001-01-0:10	CHEMBL3186197_A375_10uM_6h	0.351677	No
28	LJP009_A375_24H:B19	amcinonide_A375_10uM_24h	0.346278	No
29	CPC017_A375_6H:BRD-K56699285-001-04-5:10	Metergoline_A375_10uM_6h	0.346031	No
30	CPC005_A375_24H:BRD-A71157293-003-03-5:10	Fursultiamine_A375_10uM_24h	0.330683	No
31	REP.A027_A375_24H:A19	Imatinib_A375_10uM_24h	0.329554	Yes
32	CPC015_A375_6H:BRD-A55594068-065-03-1:10	Vinblastine_A375_10uM_6h	0.319676	Yes
33	CPC018_A375_6H:BRD-K33882852-003-01-0:10	ZK-93423_A375_10uM_6h	0.31177	No
34	REP.A019_A375_24H:M07	Ttnpb_A375_10uM_24h	0.307228	No
35	CPC006_A375_6H:BRD-K89732114-001-05-9:10	Trifluoperazine_A375_10uM_6h	0.28362	No
36	CPC016_A375_6H:BRD-K79684402-300-01-0:10	RO10-5824_A375_10uM_6h	0.273438	No
37	CPC018_A375_6H:BRD-K20742498-001-01-5:10	RS-39604_A375_10uM_6h	0.271114	No
38	CPC013_A375_6H:BRD-K26048285-001-01-8:10	8,10-Dimethyl-4-(2-methylphenyl)-3,4-dihydro-1H-pyrido[3',2':4,5]thieno[3,2-e][1,4]diazepine-2,5-dione_A375_10uM_6h	0.267557	No
39	CPC007_A375_24H:BRD-K27520107-003-05-8:10	VU0359995_A375_10uM_24h	0.259087	No
40	CPC005_A375_24H:BRD-K31342827-001-06-2:10	GF-109203_A375_10uM_24h	0.227297	No
41	CPC011_A375_6H:BRD-K92723993-066-13-6:10	Imatinib_A375_10uM_6h	0.157338	Yes
42	CPC006_SKMEL1_6H:BRD-K56343971-001-02-3:10	Vemurafenib_SKMEL1_10uM_6h	0	Yes

## Sheet: Replicate 8
rank	L1000_id	drug_instance_information	scores	FDA_approved
1	CPC006_A375_24H:BRD-K56343971-001-02-3:10	Vemurafenib_A375_10uM_24h	1	Yes
2	REP.A015_A375_24H:D13	Vemurafenib_A375_10uM_24h	0.837185	Yes
3	LJP009_A375_24H:H07	Dabrafenib_A375_10uM_24h	0.792731	Yes
4	BRAF001_A375_24H:BRD-K09951645-001-02-7:10	Dabrafenib_A375_10uM_24h	0.786523	Yes
5	REP.A005_A375_24H:I19	Dabrafenib_A375_10uM_24h	0.781466	Yes
6	CPC007_A375_24H:BRD-K03568209-001-12-2:10	CID755673_A375_10uM_24h	0.761064	No
7	REP.A027_A375_24H:K13	Istaroxime (hydrochloride)_A375_10uM_24h	0.731146	No
8	LJP005_A375_24H:P19	Trametinib_A375_10uM_24h	0.720661	Yes
9	BRAF001_A375_24H:BRD-U73308409-000-01-9:10	Vemurafenib_A375_10uM_24h	0.719176	Yes
10	CPC006_SKMEL1_6H:BRD-K60623809-001-02-0:10	SU-11652_SKMEL1_10uM_6h	0.707962	No
11	BRAF001_A375_6H:BRD-U73308409-000-01-9:10	Vemurafenib_A375_10uM_6h	0.696143	Yes
12	REP.A012_A375_24H:O19	Cobimetinib_A375_10uM_24h	0.680676	Yes
13	REP.A003_A375_24H:N01	Dacarbazine_A375_10uM_24h	0.670415	Yes
14	LJP005_A375_24H:C13	Vemurafenib_A375_10uM_24h	0.6622	Yes
15	CPC016_A375_6H:BRD-K80348542-001-01-4:10	Cephaeline_A375_10uM_6h	0.657588	No
16	CPC006_A375_24H:BRD-K37865504-001-02-5:10	LY 2183240_A375_10uM_24h	0.633489	No
17	LJP006_A375_24H:N13	Imatinib_A375_10uM_24h	0.588068	Yes
18	CPC013_A375_6H:BRD-A19500257:10	13-Hydroxy-8,14,19-trimethoxy-4,10,12,16-tetramethyl-3,20,22-trioxo-2-azabicyclo[16.3.1]docosa-1(21),4,6,10,18-pentaen-9-yl carbamate_A375_10uM_6h	0.584988	No
19	BRAF001_A375_6H:BRD-K09951645-001-02-7:10	Dabrafenib_A375_10uM_6h	0.577201	Yes
20	CPC006_A375_6H:BRD-K56343971-001-02-3:10	Vemurafenib_A375_10uM_6h	0.567516	Yes
21	CPC014_A375_6H:BRD-K56343971-001-01-5:10	Vemurafenib_A375_10uM_6h	0.550025	Yes
22	CPC016_A375_6H:BRD-K09397065-003-03-8:10	SR57227A_A375_10uM_6h	0.526307	No
23	CPC015_A375_6H:BRD-A95513702-001-03-0:10	Androstenedone_A375_10uM_6h	0.514938	No
24	CPC006_SKMEL28_6H:BRD-K56343971-001-02-3:10	Vemurafenib_SKMEL28_10uM_6h	0.502378	Yes
25	CPC011_A375_6H:BRD-K33425534-001-06-7:10	Exemestane_A375_10uM_6h	0.500038	No
26	DOSBIO001_A375_24H:BRD-K44410738:9.88263	BRD-K44410738_A375_10uM_24h	0.497132	No
27	CPC004_A375_6H:BRD-K28936863-051-18-1:10	Ketotifen_A375_10uM_6h	0.482163	No
28	CPC013_A375_6H:BRD-K92723993-066-08-6:10	Imatinib_A375_10uM_6h	0.465557	Yes
29	PCLB001_A375_6H:BRD-A58955223-001-02-0:10	L-Sulforaphane_A375_10uM_6h	0.463678	No
30	CPC006_SKMEL1_6H:BRD-K45446451-001-01-9:11.1	JZL-184_SKMEL1_10uM_6h	0.459702	No
31	CPC015_A375_6H:BRD-A55594068-065-03-1:10	Vinblastine_A375_10uM_6h	0.452904	Yes
32	REP.A008_A375_24H:A19	Temoporfin_A375_10uM_24h	0.435762	No
33	CPC006_A375_6H:BRD-K92301463-001-03-0:10	16,16-Dimethyl prostaglandin e2_A375_10uM_6h	0.429745	No
34	REP.A025_A375_24H:N19	Lu AE58054 (Hydrochloride)_A375_10uM_24h	0.428292	No
35	CPC014_A375_6H:BRD-A36059655-001-01-7:10	AC1MFZU7_A375_10uM_6h	0.398285	No
36	CPC011_A375_6H:BRD-K92723993-066-13-6:10	Imatinib_A375_10uM_6h	0.397956	Yes
37	CPC005_A375_24H:BRD-A34299591-001-03-4:10	Budesonide_A375_10uM_24h	0.383051	No
38	CPC011_A375_6H:BRD-K91938660-003-07-8:10	Memantine_A375_10uM_6h	0.374463	No
39	REP.A027_A375_24H:A19	Imatinib_A375_10uM_24h	0.368922	Yes
40	CPC019_A375_6H:BRD-K21786893-001-01-2:10	CHEMBL2141431_A375_10uM_6h	0.364166	No
41	CPC011_A375_6H:BRD-K97752965-001-10-7:10	Nicorandil_A375_10uM_6h	0.363907	No
42	CPC006_SKMEL1_6H:BRD-K56343971-001-02-3:10	Vemurafenib_SKMEL1_10uM_6h	0	Yes

## Sheet: Replicate 9
rank	L1000_id	drug_instance_information	scores	FDA_approved
1	CPC006_A375_24H:BRD-K56343971-001-02-3:10	Vemurafenib_A375_10uM_24h	1	Yes
2	LJP009_A375_24H:H07	Dabrafenib_A375_10uM_24h	0.925097	Yes
3	REP.A015_A375_24H:D13	Vemurafenib_A375_10uM_24h	0.879414	Yes
4	REP.A005_A375_24H:I19	Dabrafenib_A375_10uM_24h	0.842704	Yes
5	LJP005_A375_24H:P19	Trametinib_A375_10uM_24h	0.833495	Yes
6	REP.A012_A375_24H:O19	Cobimetinib_A375_10uM_24h	0.82462	Yes
7	BRAF001_A375_24H:BRD-K09951645-001-02-7:10	Dabrafenib_A375_10uM_24h	0.822444	Yes
8	BRAF001_A375_24H:BRD-U73308409-000-01-9:10	Vemurafenib_A375_10uM_24h	0.738659	Yes
9	BRAF001_A375_6H:BRD-U73308409-000-01-9:10	Vemurafenib_A375_10uM_6h	0.706743	Yes
10	CPC004_A375_6H:BRD-K87343924-001-02-4:10	Wortmannin_A375_10uM_6h	0.690225	No
11	CPC006_A375_6H:BRD-K56343971-001-02-3:10	Vemurafenib_A375_10uM_6h	0.66805	Yes
12	CPC004_A375_6H:BRD-K50311478-001-01-6:10	ZINC1569718_A375_10uM_6h	0.628213	No
13	BRAF001_A375_6H:BRD-K09951645-001-02-7:10	Dabrafenib_A375_10uM_6h	0.622734	Yes
14	LJP005_A375_24H:C13	Vemurafenib_A375_10uM_24h	0.618413	Yes
15	REP.A004_A375_24H:P13	BMS-794833_A375_10uM_24h	0.584237	No
16	DOSBIO001_A375_24H:BRD-K99718824:10.0261	BRD-K99718824_A375_10uM_24h	0.56021	No
17	CPC014_A375_6H:BRD-K56343971-001-01-5:10	Vemurafenib_A375_10uM_6h	0.529675	Yes
18	LJP006_A375_24H:N13	Imatinib_A375_10uM_24h	0.521944	Yes
19	CPC006_A375_6H:BRD-K94325918-001-03-8:10	Kinetin Riboside_A375_10uM_6h	0.510529	No
20	REP.A003_A375_24H:N01	Dacarbazine_A375_10uM_24h	0.50499	Yes
21	CPC018_A375_6H:BRD-K32164935-001-17-5:10	Tolazamide_A375_10uM_6h	0.489667	No
22	CPC006_SKMEL28_6H:BRD-K56343971-001-02-3:10	Vemurafenib_SKMEL28_10uM_6h	0.467242	Yes
23	CPC020_A375_6H:BRD-K73819439-001-02-7:10	AC1LWSL2_A375_10uM_6h	0.437584	No
24	CPC013_A375_6H:BRD-K92723993-066-08-6:10	Imatinib_A375_10uM_6h	0.387265	Yes
25	CPC005_A375_24H:BRD-A37492983-001-03-8:10	Iocetamic acid_A375_10uM_24h	0.379723	No
26	CPC006_A375_24H:BRD-K61250553-003-13-2:10	Loperamide_A375_10uM_24h	0.370837	No
27	REP.A026_A375_24H:A13	100599-27-7_A375_10uM_24h	0.357303	No
28	CPC008_A375_24H:BRD-K74710236-001-04-8:10	CHEMBL2141722_A375_10uM_24h	0.339216	No
29	REP.A027_A375_24H:A19	Imatinib_A375_10uM_24h	0.328674	Yes
30	CPC015_A375_6H:BRD-A55594068-065-03-1:10	Vinblastine_A375_10uM_6h	0.29982	Yes
31	CPC015_A375_6H:BRD-A59174698-003-12-8:10	SPECTRUM_001418_A375_10uM_6h	0.294386	No
32	CPC012_A375_6H:BRD-K07850148-001-01-7:10	SULF1-A_000010_A375_10uM_6h	0.292146	No
33	DOSBIO001_A375_24H:BRD-K36928794:10.2341	BRD-K36928794_A375_10uM_24h	0.287453	No
34	CPC008_A375_6H:BRD-K15166186-001-03-7:10	TL_HRAS27_A375_10uM_6h	0.282535	No
35	CPC008_A375_6H:BRD-K41185612-001-01-3:10	MLS002699818_A375_10uM_6h	0.249747	No
36	REP.A003_A375_24H:H19	Levocabastine_A375_10uM_24h	0.248033	No
37	CPC015_A375_6H:BRD-A41145729-001-02-7:10	Methoprene acid_A375_10uM_6h	0.243989	No
38	CPC015_A375_6H:BRD-K79759585-048-01-4:10	Sildenafil_A375_10uM_6h	0.243128	No
39	CPC008_A375_6H:BRD-K35737468-001-04-8:10	MLS002264389_A375_10uM_6h	0.212648	No
40	CPC020_A375_6H:BRD-K79131256-001-14-6:10	Albendazole_A375_10uM_6h	0.185016	No
41	CPC011_A375_6H:BRD-K92723993-066-13-6:10	Imatinib_A375_10uM_6h	0.173464	Yes
42	CPC006_SKMEL1_6H:BRD-K56343971-001-02-3:10	Vemurafenib_SKMEL1_10uM_6h	0	Yes

## Sheet: Replicate 10
rank	L1000_id	drug_instance_information	scores	FDA_approved
1	LJP005_A375_24H:P19	Trametinib_A375_10uM_24h	1	Yes
2	CPC006_A375_24H:BRD-K56343971-001-02-3:10	Vemurafenib_A375_10uM_24h	0.967762	Yes
3	REP.A005_A375_24H:I19	Dabrafenib_A375_10uM_24h	0.850161	Yes
4	REP.A015_A375_24H:D13	Vemurafenib_A375_10uM_24h	0.838812	Yes
5	LJP005_A375_24H:C13	Vemurafenib_A375_10uM_24h	0.828025	Yes
6	REP.A012_A375_24H:O19	Cobimetinib_A375_10uM_24h	0.801359	Yes
7	BRAF001_A375_24H:BRD-U73308409-000-01-9:10	Vemurafenib_A375_10uM_24h	0.791856	Yes
8	BRAF001_A375_24H:BRD-K09951645-001-02-7:10	Dabrafenib_A375_10uM_24h	0.791679	Yes
9	CPC010_A375_6H:BRD-K78062244-001-10-7:10	MLS001173269_A375_10uM_6h	0.749921	No
10	CPC006_A375_6H:BRD-K34581968-001-01-2:11.1	BMS-536924_A375_10uM_6h	0.708209	No
11	CPC006_A375_6H:BRD-K64890080-001-03-9:10	BI-2536_A375_10uM_6h	0.705314	No
12	LJP009_A375_24H:H07	Dabrafenib_A375_10uM_24h	0.704052	Yes
13	PRISM001_A375_24H:CMAP-AZD-1152HQPA:10	AZD-1152HQPA_A375_10uM_24h	0.680861	No
14	CPC006_A375_24H:BRD-K73395020-001-01-5:10	CHEMBL179288_A375_10uM_24h	0.65893	No
15	CPC011_A375_6H:BRD-K13032584-003-12-8:10	Procarbazine_A375_10uM_6h	0.651205	No
16	CPC006_A375_6H:BRD-K56343971-001-02-3:10	Vemurafenib_A375_10uM_6h	0.647796	Yes
17	BRAF001_A375_6H:BRD-U73308409-000-01-9:10	Vemurafenib_A375_10uM_6h	0.631216	Yes
18	CPC008_A375_6H:BRD-A31946439-019-01-5:10	CHEMBL2131708_A375_10uM_6h	0.626831	No
19	LJP006_A375_24H:N13	Imatinib_A375_10uM_24h	0.607141	Yes
20	BRAF001_A375_6H:BRD-K09951645-001-02-7:10	Dabrafenib_A375_10uM_6h	0.570429	Yes
21	CPC010_A375_6H:BRD-K59369769-001-08-8:10	Tozasertib_A375_10uM_6h	0.570071	No
22	CPC013_A375_6H:BRD-K92723993-066-08-6:10	Imatinib_A375_10uM_6h	0.563955	Yes
23	CPC006_SKMEL28_6H:BRD-K56343971-001-02-3:10	Vemurafenib_SKMEL28_10uM_6h	0.546917	Yes
24	CPC015_A375_6H:BRD-K69608737-001-03-7:10	Tacrolimus_A375_10uM_6h	0.538781	No
25	CPC010_A375_6H:BRD-K36772364-001-06-4:10	MLS000063258_A375_10uM_6h	0.535247	No
26	REP.A002_A375_24H:G07	Sotrastaurin_A375_10uM_24h	0.520708	No
27	CPC005_A375_24H:BRD-K66404838-003-03-8:10	Nalbuphine_A375_10uM_24h	0.509821	No
28	CPC006_SKMEL1_6H:BRD-A41451487-001-06-2:160	PK-11195_SKMEL1_100uM_6h	0.499136	No
29	REP.A003_A375_24H:N01	Dacarbazine_A375_10uM_24h	0.49074	Yes
30	CPC014_A375_6H:BRD-K56343971-001-01-5:10	Vemurafenib_A375_10uM_6h	0.467797	Yes
31	CPC019_A375_6H:BRD-K08887444-001-01-9:10	BRD-K08887444_A375_10uM_6h	0.457572	No
32	CPC006_A375_24H:BRD-K32164935-001-17-5:10	Tolazamide_A375_10uM_24h	0.451071	No
33	CPC020_A375_6H:BRD-K03394322-001-02-6:10	BRD-K03394322-001-01-8_A375_10uM_6h	0.446312	No
34	REP.A001_A375_24H:N01	ANISODAMINE HYDROBROMIDE_A375_10uM_24h	0.419352	No
35	CPC015_A375_6H:BRD-A55594068-065-03-1:10	Vinblastine_A375_10uM_6h	0.414351	Yes
36	REP.A027_A375_24H:A19	Imatinib_A375_10uM_24h	0.401396	Yes
37	CPC014_A375_6H:BRD-K70557564-305-01-0:10	Zosuquidar_A375_10uM_6h	0.364322	No
38	CPC013_A375_6H:BRD-K16798053-001-01-0:10	ST072947_A375_10uM_6h	0.3345	No
39	CPC011_A375_6H:BRD-K92723993-066-13-6:10	Imatinib_A375_10uM_6h	0.315518	Yes
40	CPC017_A375_6H:BRD-K66944906-001-02-6:10	Fraxidin Methyl Ether_A375_10uM_6h	0.30571	No
41	CPC005_A375_24H:BRD-K97688263-003-04-1:10	Benzamil_A375_10uM_24h	0.242247	No
42	CPC006_SKMEL1_6H:BRD-K56343971-001-02-3:10	Vemurafenib_SKMEL1_10uM_6h	0	Yes
