# Supplementary material for: DrugReSC: targeting disease-critical cell subpopulations with single-cell transcriptomic data for drug repurposing in cancer
Source: Brief Bioinform. 2024 Sep 30;25(6):bbae490. doi: 10.1093/bib/bbae490 (PMC11442150; doi:10.1093/bib/bbae490)
Supplement: Supplementary_bbae490 [file supplementary_bbae490.zip › Supplementary Table 15. NSCLC_predicted_tables.xlsx]

## Sheet: Replicate 1
rank	L1000_id	drug_instance_information	scores	FDA_approved
1	CPC013_A549_24H:BRD-K66175015-001-01-7:10	Afatinib_A549_10uM_24h	1	Yes
2	LJP005_A549_24H:P19	Trametinib_A549_10uM_24h	0.99636	Yes
3	CPC014_HCC515_6H:BRD-K64052750-001-05-0:10	Gefitinib_HCC515_10uM_6h	0.895773	Yes
4	LJP005_HCC515_24H:M19	Erlotinib_HCC515_10uM_24h	0.882738	Yes
5	LJP009_HCC515_24H:H07	Dabrafenib_HCC515_10uM_24h	0.864967	Yes
6	LJP006_A549_24H:N07	Gefitinib_A549_10uM_24h	0.857291	Yes
7	LJP007_HCC515_24H:N13	Osimertinib_HCC515_10uM_24h	0.835503	Yes
8	LJP006_HCC515_24H:N07	Gefitinib_HCC515_10uM_24h	0.795739	Yes
9	LJP007_A549_24H:G07	Dacomitinib_A549_10uM_24h	0.784064	Yes
10	CPC014_A549_6H:BRD-M30523314-002-01-5:10	vinorelbine_A549_10uM_6h	0.782929	Yes
11	CPC004_HCC515_24H:BRD-K03842655-001-02-1:10	Penitrem A_HCC515_10uM_24h	0.761619	No
12	CPC014_A549_24H:BRD-K19540840-001-02-9:10	Saracatinib_A549_10uM_24h	0.758066	No
13	CPC014_A549_24H:BRD-A25337146-003-07-0:10	1-(4-Bromophenyl)-3-morpholin-4-yl-2-phenylpropan-1-one_A549_10uM_24h	0.735709	No
14	CPC014_A549_24H:BRD-K73293050-001-01-5:10	WZ 3146_A549_10uM_24h	0.728713	No
15	LJP005_HCC515_24H:P19	Trametinib_HCC515_10uM_24h	0.717879	Yes
16	LJP007_A549_24H:N13	Osimertinib_A549_10uM_24h	0.712471	Yes
17	DOSBIO002_A549_24H:BRD-K97972722:10.2327	BRD-K97972722_A549_10uM_24h	0.703498	No
18	LJP007_HCC515_24H:G07	Dacomitinib_HCC515_10uM_24h	0.703196	Yes
19	CPC009_A549_24H:BRD-K74189021-001-01-0:10	CHEMBL2158275_A549_10uM_24h	0.676954	No
20	CPC014_A549_24H:BRD-K64052750-001-05-0:10	Gefitinib_A549_10uM_24h	0.669317	Yes
21	CPC014_A549_6H:BRD-K70401845-001-02-5:10	Erlotinib_A549_10uM_6h	0.654302	Yes
22	LJP005_A549_24H:A19	Crizotinib_A549_10uM_24h	0.653298	Yes
23	LJP005_A549_24H:M19	Erlotinib_A549_10uM_24h	0.652168	Yes
24	LJP005_HCC515_24H:L07	CI-1040_HCC515_10uM_24h	0.652042	No
25	CPC010_HCC515_6H:BRD-K23383398-001-04-0:10	T091317_HCC515_10uM_6h	0.586446	No
26	RAD001_A549_6H:BRD-K64052750-001-04-3:10	Gefitinib_A549_10uM_6h	0.580094	Yes
27	CPC014_A549_24H:BRD-K78431006-001-02-9:10	Crizotinib_A549_10uM_24h	0.562596	Yes
28	PCLB003_HCC515_24H:BRD-K78431006-001-05-2:10	Crizotinib_HCC515_10uM_24h	0.552375	Yes
29	CPC014_HCC515_6H:BRD-K64052750-001-04-3:10	Gefitinib_HCC515_10uM_6h	0.535318	Yes
30	CPC014_A549_6H:BRD-K78431006-001-02-9:10	Crizotinib_A549_10uM_6h	0.524652	Yes
31	DOS045_A549_24H:BRD-K81418486:10	Vorinostat_A549_10uM_24h	0.515617	No
32	CPC011_A549_24H:BRD-K44094599-001-02-9:10	FK-506_A549_10uM_24h	0.513223	No
33	CPC001_HCC515_24H:BRD-K71430621-303-01-5:10	Clobenpropit_HCC515_10uM_24h	0.508248	No
34	CPC001_HCC515_6H:BRD-K94176593-001-02-9:10	TWS 119_HCC515_10uM_6h	0.498365	No
35	CPC011_A549_6H:BRD-K97514127-045-02-0:10	Vinorelbine_A549_10uM_6h	0.475499	Yes
36	CPC020_HCC515_6H:BRD-K37194137-001-02-5:10	PK04PUR_000351_HCC515_10uM_6h	0.465344	No
37	CPC014_HCC515_6H:BRD-K70401845-001-02-5:10	Erlotinib_HCC515_10uM_6h	0.465089	Yes
38	PCLB003_HCC515_24H:BRD-K79877282-001-02-7:10	PF 543_HCC515_10uM_24h	0.463707	No
39	CPC019_A549_24H:BRD-K84450674-001-01-4:10	BRD-K84450674_A549_10uM_24h	0.381533	No
40	CPC003_HCC515_6H:BRD-A36074203-003-03-5:10	Remacemide_HCC515_10uM_6h	0.380156	No
41	CPC011_A549_24H:BRD-K97514127-045-02-0:10	Vinorelbine_A549_10uM_24h	0.361934	Yes
42	CPC014_HCC515_6H:BRD-K78431006-001-02-9:10	Crizotinib_HCC515_10uM_6h	0.345397	Yes
43	CPC013_A549_6H:BRD-K66175015-001-01-7:10	Afatinib_A549_10uM_6h	0.343743	Yes
44	CPC019_A549_24H:BRD-K37549600-001-01-0:10	MLS000107177_A549_10uM_24h	0.317913	No
45	CPC009_A549_6H:BRD-K55070890-001-02-1:10	Cis-N,N-Dimethyl-9-(3-(1-Piperazinyl)Propylidene)Thioxanthene-2-Sulfonamide_A549_10uM_6h	0.29975	No
46	LJP005_HCC515_24H:A19	Crizotinib_HCC515_10uM_24h	0.291691	Yes
47	CPC014_A549_6H:BRD-K64052750-001-04-3:10	Gefitinib_A549_10uM_6h	0.279467	Yes
48	CPC011_A549_24H:BRD-A19500257:10	13-Hydroxy-8,14,19-trimethoxy-4,10,12,16-tetramethyl-3,20,22-trioxo-2-azabicyclo[16.3.1]docosa-1(21),4,6,10,18-pentaen-9-yl carbamate_A549_10uM_24h	0.279082	No
49	CPC013_HCC515_6H:BRD-K66175015-001-01-7:10	Afatinib_HCC515_10uM_6h	0.271875	Yes
50	LJP009_A549_24H:H07	Dabrafenib_A549_10uM_24h	0.255895	Yes
51	CPC014_A549_24H:BRD-M30523314-002-01-5:10	vinorelbine_A549_10uM_24h	0.251316	Yes
52	CPC017_A549_24H:BRD-A68281735-001-02-0:10	REV-5901_A549_10uM_24h	0.236704	No
53	PCLB002_A549_24H:BRD-K00627859:10	Tubastatin A_A549_10uM_24h	0.224037	No
54	CPC016_A549_6H:BRD-A17065207-001-06-9:10	Brefeldin A_A549_10uM_6h	0.22344	No
55	CPC014_A549_24H:BRD-K64052750-001-04-3:10	Gefitinib_A549_10uM_24h	0.210348	Yes
56	CPC011_A549_24H:BRD-K31534764-050-01-7:10	(Z) Fluvoxamine_A549_10uM_24h	0.202311	No
57	LJP006_A549_24H:A19	SCHEMBL3958507_A549_10uM_24h	0.202229	No
58	CPC002_HCC515_24H:BRD-K40742111-001-02-6:10	SPBIO_000926_HCC515_10uM_24h	0.19195	No
59	CPC007_A549_6H:BRD-K75315865-001-02-7:10	CHEMBL1892795_A549_10uM_6h	0.180277	No
60	CPC002_HCC515_6H:BRD-K51918615-303-01-1:10	Iodophenpropit_HCC515_10uM_6h	0.119698	No
61	CPC014_A549_6H:BRD-K86465814-001-03-7:10	13(S)-HODE_A549_10uM_6h	0.110694	No
62	CPC014_A549_6H:BRD-U86922168-000-01-3:10	QL-XII-47_A549_10uM_6h	0.0931781	No
63	CPC015_A549_6H:BRD-K68143200-001-04-2:10	NSC95397_A549_10uM_6h	0.0889677	No
64	CPC005_A549_6H:BRD-K56509348-003-01-3:10	BMS-182874_A549_10uM_6h	0.0332889	No
65	CPC015_A549_24H:BRD-K43290182-001-01-9:10	RO 04-6790_A549_10uM_24h	0.0049455	No
66	CPC012_HCC515_6H:BRD-K95080859-001-01-3:10	ALD1-H_000553_HCC515_10uM_6h	0	No

## Sheet: Replicate 2
rank	L1000_id	drug_instance_information	scores	FDA_approved
1	CPC013_A549_24H:BRD-K66175015-001-01-7:10	Afatinib_A549_10uM_24h	1	Yes
2	CPC006_A549_6H:BRD-K67566344-001-01-8:10	AZD-2014_A549_10uM_6h	0.920638	No
3	CPC014_A549_6H:BRD-K78431006-001-02-9:10	Crizotinib_A549_10uM_6h	0.886894	Yes
4	LJP007_HCC515_24H:N13	Osimertinib_HCC515_10uM_24h	0.883473	Yes
5	LJP006_A549_24H:N07	Gefitinib_A549_10uM_24h	0.864199	Yes
6	LJP005_A549_24H:A19	Crizotinib_A549_10uM_24h	0.853011	Yes
7	LJP007_A549_24H:G07	Dacomitinib_A549_10uM_24h	0.793959	Yes
8	LJP005_A549_24H:P19	Trametinib_A549_10uM_24h	0.784757	Yes
9	LJP007_A549_24H:N13	Osimertinib_A549_10uM_24h	0.776617	Yes
10	CPC014_A549_6H:BRD-M30523314-002-01-5:10	vinorelbine_A549_10uM_6h	0.754793	Yes
11	LJP005_HCC515_24H:M19	Erlotinib_HCC515_10uM_24h	0.698388	Yes
12	CPC006_HCC515_24H:BRD-K51575138-001-01-7:10	TPCA-1_HCC515_10uM_24h	0.692793	No
13	LJP006_HCC515_24H:N07	Gefitinib_HCC515_10uM_24h	0.689718	Yes
14	CPC014_HCC515_6H:BRD-K64052750-001-05-0:10	Gefitinib_HCC515_10uM_6h	0.686248	Yes
15	RAD001_A549_6H:BRD-K64052750-001-04-3:10	Gefitinib_A549_10uM_6h	0.682275	Yes
16	LJP005_HCC515_24H:P19	Trametinib_HCC515_10uM_24h	0.680898	Yes
17	LJP009_HCC515_24H:H07	Dabrafenib_HCC515_10uM_24h	0.672993	Yes
18	LJP007_HCC515_24H:G07	Dacomitinib_HCC515_10uM_24h	0.622331	Yes
19	CPC014_A549_6H:BRD-K70401845-001-02-5:10	Erlotinib_A549_10uM_6h	0.610968	Yes
20	LJP005_A549_24H:M19	Erlotinib_A549_10uM_24h	0.599239	Yes
21	LJP006_HCC515_24H:F19	SCHEMBL17052537_HCC515_10uM_24h	0.591297	No
22	CPC014_A549_24H:BRD-K64052750-001-05-0:10	Gefitinib_A549_10uM_24h	0.589448	Yes
23	CPC012_A549_6H:BRD-A51777634-001-01-0:10	CHEMBL2142321_A549_10uM_6h	0.582419	No
24	DOS054_A549_24H:BRD-K81418486:10	Vorinostat_A549_10uM_24h	0.535739	No
25	LJP008_HCC515_24H:L19	Belinostat_HCC515_10uM_24h	0.525515	No
26	PCLB003_HCC515_24H:BRD-K78431006-001-05-2:10	Crizotinib_HCC515_10uM_24h	0.508184	Yes
27	CPC006_H1299_6H:BRD-K56700933-001-01-3:10	Phenethylisothiocyanate_H1299_10uM_6h	0.496043	No
28	CPC014_A549_24H:BRD-K78431006-001-02-9:10	Crizotinib_A549_10uM_24h	0.480318	Yes
29	CPC006_T3M10_6H:BRD-K89692698-001-06-7:160	MLS000106215_T3M10_100uM_6h	0.472827	No
30	CPC020_A549_6H:BRD-K71799949-001-28-1:10	Carbamazepine_A549_10uM_6h	0.452171	No
31	CPC014_HCC515_6H:BRD-K70401845-001-02-5:10	Erlotinib_HCC515_10uM_6h	0.447767	Yes
32	CPC020_A549_6H:BRD-K67102207-236-02-8:10	Phenylbutanoic acid_A549_10uM_6h	0.439494	No
33	CPC006_HCC515_24H:BRD-K87947369-001-01-6:10	Tozasertib_HCC515_10uM_24h	0.417948	No
34	CPC001_HCC515_6H:BRD-A82371568-001-01-5:10	CHEMBL277800_HCC515_10uM_6h	0.416077	No
35	CPC014_A549_24H:BRD-K64052750-001-04-3:10	Gefitinib_A549_10uM_24h	0.403632	Yes
36	CPC014_HCC515_6H:BRD-K64052750-001-04-3:10	Gefitinib_HCC515_10uM_6h	0.40351	Yes
37	CPC012_HCC515_6H:BRD-A19500257:10	13-Hydroxy-8,14,19-trimethoxy-4,10,12,16-tetramethyl-3,20,22-trioxo-2-azabicyclo[16.3.1]docosa-1(21),4,6,10,18-pentaen-9-yl carbamate_HCC515_10uM_6h	0.368183	No
38	CPC001_HCC515_24H:BRD-K94379058-001-03-5:10	Indomethacin Morpholinylamide_HCC515_10uM_24h	0.367338	No
39	LJP005_HCC515_24H:A19	Crizotinib_HCC515_10uM_24h	0.36229	Yes
40	CPC006_NCIH2073_6H:BRD-K23875128-001-04-2:10	3-(4-Pyridyl)indole_NCIH2073_10uM_6h	0.34536	No
41	CPC014_A549_24H:BRD-M30523314-002-01-5:10	vinorelbine_A549_10uM_24h	0.317553	Yes
42	CPC011_A549_6H:BRD-K97514127-045-02-0:10	Vinorelbine_A549_10uM_6h	0.316432	Yes
43	CPC019_A549_6H:BRD-K49010888-001-01-2:10	CHEMBL2141330_A549_10uM_6h	0.306083	No
44	CPC014_HCC515_6H:BRD-K78431006-001-02-9:10	Crizotinib_HCC515_10uM_6h	0.298002	Yes
45	CPC006_HCC15_6H:BRD-K76188144-001-01-2:160	N-(Carboxycarbonyl)-d-phenylalanine_HCC15_100uM_6h	0.295467	No
46	CPC001_HCC515_6H:BRD-A19500257:10	13-Hydroxy-8,14,19-trimethoxy-4,10,12,16-tetramethyl-3,20,22-trioxo-2-azabicyclo[16.3.1]docosa-1(21),4,6,10,18-pentaen-9-yl carbamate_HCC515_10uM_6h	0.277727	No
47	CPC011_A549_24H:BRD-K97514127-045-02-0:10	Vinorelbine_A549_10uM_24h	0.264681	Yes
48	CPC016_A549_6H:BRD-K87049188-001-03-6:10	Fusaric acid_A549_10uM_6h	0.255522	No
49	CPC013_A549_6H:BRD-K19166598-001-01-9:10	BRD-K19166598_A549_10uM_6h	0.251805	No
50	DOSBIO001_A549_24H:BRD-K35188965:9.96026	BRD-K35188965_A549_10uM_24h	0.233647	No
51	CPC014_A549_6H:BRD-K64052750-001-04-3:10	Gefitinib_A549_10uM_6h	0.233166	Yes
52	CPC012_HCC515_6H:BRD-K29003210-001-06-9:10	MLS001116217_HCC515_10uM_6h	0.202316	No
53	CPC013_A549_6H:BRD-K66175015-001-01-7:10	Afatinib_A549_10uM_6h	0.194818	Yes
54	LJP009_A549_24H:H07	Dabrafenib_A549_10uM_24h	0.176447	Yes
55	CPC007_HCC515_6H:BRD-K84203638-001-05-3:10	MLS000089581_HCC515_10uM_6h	0.166204	No
56	CPC003_HCC515_6H:BRD-K37883585-001-01-2:10	CHEMBL57427_HCC515_10uM_6h	0.165538	No
57	CPC007_A549_6H:BRD-K51608872-001-15-6:10	SMR000076922_A549_10uM_6h	0.128042	No
58	CPC013_HCC515_6H:BRD-K66175015-001-01-7:10	Afatinib_HCC515_10uM_6h	0.124294	Yes
59	CPC008_A549_6H:BRD-K88707333-001-04-0:10	MLS002264459_A549_10uM_6h	0.11612	No
60	CPC015_A549_24H:BRD-K42748308-300-01-2:10	XE991_A549_10uM_24h	0.108306	No
61	DOSBIO002_A549_24H:BRD-K85205404:10.0049	BRD-K85205404_A549_10uM_24h	0.0882812	No
62	CPC012_A549_24H:BRD-K29003210-001-06-9:10	MLS001116217_A549_10uM_24h	0.0762938	No
63	CPC006_HCC15_6H:BRD-K79983625-001-01-1:11.1	DC-45-A2_HCC15_10uM_6h	0.0698668	No
64	CPC017_A549_6H:BRD-K41713976-300-01-8:10	E4031_A549_10uM_6h	0.0230692	No
65	CPC007_A549_24H:BRD-K76211160-001-05-2:10	4-Fluoro-n-(pyridin-3-yl)benzamide_A549_10uM_24h	0.021313	No
66	CPC005_A549_24H:BRD-A71799696-001-01-5:10	BH3I-1&PRIME;_A549_10uM_24h	0	No

## Sheet: Replicate 3
rank	L1000_id	drug_instance_information	scores	FDA_approved
1	CPC014_A549_6H:BRD-M30523314-002-01-5:10	vinorelbine_A549_10uM_6h	1	Yes
2	CPC013_A549_24H:BRD-K66175015-001-01-7:10	Afatinib_A549_10uM_24h	0.948589	Yes
3	LJP006_HCC515_24H:N07	Gefitinib_HCC515_10uM_24h	0.923344	Yes
4	LJP005_HCC515_24H:M19	Erlotinib_HCC515_10uM_24h	0.919213	Yes
5	LJP007_HCC515_24H:N13	Osimertinib_HCC515_10uM_24h	0.896874	Yes
6	CPC006_DV90_6H:BRD-K78659596-001-01-3:10	MLN 2238_DV90_10uM_6h	0.878987	No
7	CPC004_HCC515_6H:BRD-A55913614-316-06-2:10	Primaquine_HCC515_10uM_6h	0.870007	No
8	LJP007_A549_24H:G07	Dacomitinib_A549_10uM_24h	0.842748	Yes
9	CPC014_HCC515_6H:BRD-K64052750-001-05-0:10	Gefitinib_HCC515_10uM_6h	0.838182	Yes
10	LJP005_A549_24H:P19	Trametinib_A549_10uM_24h	0.801362	Yes
11	LJP007_A549_24H:N13	Osimertinib_A549_10uM_24h	0.769853	Yes
12	LJP005_HCC515_24H:P19	Trametinib_HCC515_10uM_24h	0.768566	Yes
13	LJP005_A549_24H:M19	Erlotinib_A549_10uM_24h	0.760324	Yes
14	LJP005_A549_24H:A19	Crizotinib_A549_10uM_24h	0.759424	Yes
15	LJP006_A549_24H:N07	Gefitinib_A549_10uM_24h	0.757916	Yes
16	LJP007_HCC515_24H:G07	Dacomitinib_HCC515_10uM_24h	0.696501	Yes
17	CPC011_A549_24H:BRD-K62310379-001-08-9:10	Fluticasone Propionate_A549_10uM_24h	0.661781	No
18	CPC009_A549_24H:BRD-K19724398-019-01-9:10	CHEMBL1716096_A549_10uM_24h	0.657448	No
19	LJP009_HCC515_24H:H07	Dabrafenib_HCC515_10uM_24h	0.65688	Yes
20	CPC014_A549_24H:BRD-K64052750-001-05-0:10	Gefitinib_A549_10uM_24h	0.654702	Yes
21	CPC005_HCC515_6H:BRD-A92439610-001-03-2:10	SPECTRUM_000224_HCC515_10uM_6h	0.635099	No
22	RAD001_A549_6H:BRD-K64052750-001-04-3:10	Gefitinib_A549_10uM_6h	0.624598	Yes
23	CPC014_A549_6H:BRD-A20697603-001-06-4:10	Thiostrepton_A549_10uM_6h	0.62301	No
24	CPC014_A549_6H:BRD-K70401845-001-02-5:10	Erlotinib_A549_10uM_6h	0.617991	Yes
25	CPC017_A549_24H:BRD-K68507560-003-15-4:10	Dicyclomine_A549_10uM_24h	0.614403	No
26	CPC019_A549_24H:BRD-K53501402-001-01-0:10	BRD-K53501402_A549_10uM_24h	0.605225	No
27	PCLB003_HCC515_24H:BRD-K78431006-001-05-2:10	Crizotinib_HCC515_10uM_24h	0.59083	Yes
28	LJP005_HCC515_24H:A19	Crizotinib_HCC515_10uM_24h	0.560073	Yes
29	DOSBIO002_A549_24H:BRD-K87313043:10.13	BRD-K87313043_A549_10uM_24h	0.553441	No
30	CPC009_A549_24H:BRD-K74501079-001-13-2:10	Azithromycin_A549_10uM_24h	0.541929	No
31	HOG003_A549_6H:BRD-K07303502-001-02-5:10	Arachidonyl Trifluoromethylketone_A549_10uM_6h	0.53137	No
32	CPC014_A549_24H:BRD-K78431006-001-02-9:10	Crizotinib_A549_10uM_24h	0.527293	Yes
33	CPC011_A549_6H:BRD-K97514127-045-02-0:10	Vinorelbine_A549_10uM_6h	0.521719	Yes
34	CPC014_HCC515_6H:BRD-K70401845-001-02-5:10	Erlotinib_HCC515_10uM_6h	0.514491	Yes
35	CPC012_HCC515_6H:BRD-A20697603-001-05-6:10	Thiostrepton_HCC515_10uM_6h	0.512185	No
36	CPC011_A549_24H:BRD-K97514127-045-02-0:10	Vinorelbine_A549_10uM_24h	0.511005	Yes
37	CPC014_HCC515_6H:BRD-K64052750-001-04-3:10	Gefitinib_HCC515_10uM_6h	0.47449	Yes
38	CPC001_HCC515_6H:BRD-K81209159-001-03-7:10	Herniarin_HCC515_10uM_6h	0.458642	No
39	CPC014_HCC515_6H:BRD-K78431006-001-02-9:10	Crizotinib_HCC515_10uM_6h	0.44676	Yes
40	CPC014_A549_6H:BRD-K78431006-001-02-9:10	Crizotinib_A549_10uM_6h	0.446246	Yes
41	CPC006_SKLU1_6H:BRD-K15025317-001-05-2:10	BAY-117821_SKLU1_10uM_6h	0.446218	No
42	CPC006_DV90_6H:BRD-K17140735-300-02-4:11.1	SCH-79797_DV90_10uM_6h	0.439735	No
43	CPC014_A549_24H:BRD-K64052750-001-04-3:10	Gefitinib_A549_10uM_24h	0.406035	Yes
44	CPC007_A549_6H:BRD-K83213280-001-07-0:10	7-Bromo-1,2,3,9-tetrahydropyrrolo[2,1-b]quinazoline_A549_10uM_6h	0.40595	No
45	CPC014_A549_6H:BRD-K52911425-001-01-5:10	Pictilisib_A549_10uM_6h	0.391692	No
46	CPC016_A549_24H:BRD-K31627533-001-03-8:10	Rimexolone_A549_10uM_24h	0.386455	No
47	CPC008_HCC515_6H:BRD-A75409952:10	Wortmannin_HCC515_10uM_6h	0.376517	No
48	CPC014_A549_24H:BRD-M30523314-002-01-5:10	vinorelbine_A549_10uM_24h	0.359454	Yes
49	CPC012_HCC515_6H:BRD-A75409952:10	Wortmannin_HCC515_10uM_6h	0.3496	No
50	CPC005_A549_24H:BRD-A17535965-001-02-2:10	Gelsemine_A549_10uM_24h	0.333726	No
51	CPC010_A549_24H:BRD-K53335770-001-03-3:10	MLS002554298_A549_10uM_24h	0.321429	No
52	CPC001_HCC515_24H:BRD-K07888196-001-01-8:10	Tyrphostin AG 538_HCC515_10uM_24h	0.310635	No
53	LJP009_A549_24H:H07	Dabrafenib_A549_10uM_24h	0.30093	Yes
54	CPC014_A549_6H:BRD-K64052750-001-04-3:10	Gefitinib_A549_10uM_6h	0.267549	Yes
55	CPC013_HCC515_6H:BRD-K66175015-001-01-7:10	Afatinib_HCC515_10uM_6h	0.264	Yes
56	CPC006_A549_6H:BRD-K01121114-001-01-9:10	ML239_A549_10uM_6h	0.242286	No
57	CPC009_HCC515_6H:BRD-K90705745-001-01-8:10	CHEMBL2048846_HCC515_10uM_6h	0.211065	No
58	CPC015_A549_24H:BRD-A50675702-001-04-8:10	Fipronil_A549_10uM_24h	0.210556	No
59	CPC010_HCC515_6H:BRD-A26962727-001-03-4:10	MLS-0425579.0001_HCC515_10uM_6h	0.19816	No
60	CPC020_HCC515_6H:BRD-A64092382-003-14-2:10	Mexiletine_HCC515_10uM_6h	0.185571	No
61	CPC013_A549_6H:BRD-K66175015-001-01-7:10	Afatinib_A549_10uM_6h	0.18118	Yes
62	CPC014_HCC515_6H:BRD-K63068307-001-02-2:10	ZSTK 474_HCC515_10uM_6h	0.165827	No
63	CPC012_HCC515_6H:BRD-K29715937-001-02-9:10	ZINC00704339_HCC515_10uM_6h	0.134924	No
64	CPC017_A549_6H:BRD-A24429032-003-01-6:10	Heat_A549_10uM_6h	0.120979	No
65	CPC013_A549_24H:BRD-K59460069-001-01-7:10	Sydowinin B_A549_10uM_24h	0.103841	No
66	CPC006_HCC15_6H:BRD-A73680854-001-01-3:10	SCHEMBL3092652_HCC15_10uM_6h	0	No

## Sheet: Replicate 4
rank	L1000_id	drug_instance_information	scores	FDA_approved
1	LJP005_HCC515_24H:P19	Trametinib_HCC515_10uM_24h	1	Yes
2	CPC013_A549_24H:BRD-K66175015-001-01-7:10	Afatinib_A549_10uM_24h	0.984653	Yes
3	CPC006_DV90_6H:BRD-A34817987-001-11-8:10	Itrazole_DV90_10uM_6h	0.963735	No
4	LJP005_HCC515_24H:M19	Erlotinib_HCC515_10uM_24h	0.957688	Yes
5	LJP005_A549_24H:P19	Trametinib_A549_10uM_24h	0.922949	Yes
6	CPC009_A549_24H:BRD-K76595177-001-05-9:10	ML098_A549_10uM_24h	0.903268	No
7	CPC006_NCIH2073_6H:BRD-K92317137-001-04-0:10	MLS000038106_NCIH2073_10uM_6h	0.882008	No
8	LJP007_HCC515_24H:N13	Osimertinib_HCC515_10uM_24h	0.881852	Yes
9	LJP006_A549_24H:N07	Gefitinib_A549_10uM_24h	0.880177	Yes
10	CPC014_HCC515_6H:BRD-K64052750-001-05-0:10	Gefitinib_HCC515_10uM_6h	0.853255	Yes
11	LJP006_HCC515_24H:N07	Gefitinib_HCC515_10uM_24h	0.851855	Yes
12	LJP007_A549_24H:N13	Osimertinib_A549_10uM_24h	0.796643	Yes
13	CPC014_A549_6H:BRD-M30523314-002-01-5:10	vinorelbine_A549_10uM_6h	0.794576	Yes
14	LJP005_A549_24H:G19	AZD-8330_A549_10uM_24h	0.793544	No
15	LJP007_HCC515_24H:G07	Dacomitinib_HCC515_10uM_24h	0.786217	Yes
16	LJP007_A549_24H:G07	Dacomitinib_A549_10uM_24h	0.783123	Yes
17	LJP005_A549_24H:A19	Crizotinib_A549_10uM_24h	0.749631	Yes
18	CPC001_HCC515_24H:BRD-A89434049-001-02-1:10	SPECTRUM_000715_HCC515_10uM_24h	0.673015	No
19	LJP005_A549_24H:M19	Erlotinib_A549_10uM_24h	0.671083	Yes
20	LJP009_HCC515_24H:H07	Dabrafenib_HCC515_10uM_24h	0.670856	Yes
21	CPC014_A549_24H:BRD-K78431006-001-02-9:10	Crizotinib_A549_10uM_24h	0.666731	Yes
22	CPC014_A549_24H:BRD-K70511574-001-01-0:10	HMN-214_A549_10uM_24h	0.665726	No
23	RAD001_A549_6H:BRD-K64052750-001-04-3:10	Gefitinib_A549_10uM_6h	0.665598	Yes
24	PCLB003_HCC515_24H:BRD-K78431006-001-05-2:10	Crizotinib_HCC515_10uM_24h	0.66305	Yes
25	LJP009_A549_24H:N13	GW620972X_A549_10uM_24h	0.629488	No
26	CPC014_A549_24H:BRD-K64052750-001-05-0:10	Gefitinib_A549_10uM_24h	0.615443	Yes
27	CPC006_NCIH1836_6H:BRD-K92301463-001-03-0:10	16,16-Dimethyl prostaglandin e2_NCIH1836_10uM_6h	0.578479	No
28	CPC014_A549_6H:BRD-K78431006-001-02-9:10	Crizotinib_A549_10uM_6h	0.575073	Yes
29	CPC014_HCC515_6H:BRD-K64052750-001-04-3:10	Gefitinib_HCC515_10uM_6h	0.57433	Yes
30	LJP009_A549_24H:N07	Regorafenib_A549_10uM_24h	0.548561	No
31	CPC017_A549_24H:BRD-K10870738-001-02-4:10	Cdc_A549_10uM_24h	0.524108	No
32	CPC017_A549_6H:BRD-K52459643-001-10-2:10	Alprostadil_A549_10uM_6h	0.501397	No
33	CPC006_NCIH2073_6H:BRD-K69840642-001-01-4:10	CAY10603_NCIH2073_10uM_6h	0.498895	No
34	CPC008_A549_6H:BRD-A01999384-001-04-7:10	Triazolothiadiazine, 41_A549_10uM_6h	0.496022	No
35	CPC014_A549_6H:BRD-K70401845-001-02-5:10	Erlotinib_A549_10uM_6h	0.492356	Yes
36	CPC006_H1299_6H:BRD-A91699651-316-06-7:10	Chloroquine_H1299_10uM_6h	0.478314	No
37	CPC011_A549_24H:BRD-K97514127-045-02-0:10	Vinorelbine_A549_10uM_24h	0.475089	Yes
38	CPC014_A549_24H:BRD-M30523314-002-01-5:10	vinorelbine_A549_10uM_24h	0.454353	Yes
39	CPC014_HCC515_6H:BRD-K78431006-001-02-9:10	Crizotinib_HCC515_10uM_6h	0.437699	Yes
40	CPC014_HCC515_6H:BRD-K70401845-001-02-5:10	Erlotinib_HCC515_10uM_6h	0.437642	Yes
41	CPC006_HCC15_6H:BRD-K77432048-001-02-8:10	BRD32048_HCC15_10uM_6h	0.434762	No
42	CPC006_NCIH596_6H:BRD-K78659596-001-01-3:10	MLN 2238_NCIH596_10uM_6h	0.43298	No
43	CPC018_A549_6H:BRD-K65503129-001-04-8:10	CCT 018159_A549_10uM_6h	0.428271	No
44	CPC001_HCC515_24H:BRD-A32164164-048-01-4:10	Methyllycaconitine_HCC515_10uM_24h	0.402433	No
45	CPC014_HCC515_6H:BRD-A25337146-003-07-0:10	1-(4-Bromophenyl)-3-morpholin-4-yl-2-phenylpropan-1-one_HCC515_10uM_6h	0.384023	No
46	CPC014_A549_24H:BRD-K64052750-001-04-3:10	Gefitinib_A549_10uM_24h	0.365514	Yes
47	CPC014_A549_6H:BRD-K79437791-001-03-2:10	Acetyl-Farnesyl-Cysteine_A549_10uM_6h	0.332116	No
48	CPC006_HCC15_6H:BRD-K14696368-001-01-8:10	9-Methyl-5H-6-thia-4,5-diaza-chrysene 6,6-dioxide_HCC15_10uM_6h	0.325429	No
49	CPC011_A549_6H:BRD-K97514127-045-02-0:10	Vinorelbine_A549_10uM_6h	0.323323	Yes
50	LJP009_A549_24H:H07	Dabrafenib_A549_10uM_24h	0.310242	Yes
51	LJP005_HCC515_24H:A19	Crizotinib_HCC515_10uM_24h	0.297717	Yes
52	CPC014_A549_6H:BRD-K64052750-001-04-3:10	Gefitinib_A549_10uM_6h	0.287113	Yes
53	CPC014_HCC515_6H:BRD-K83691318-001-01-6:10	NSC650841_HCC515_10uM_6h	0.270098	No
54	CPC013_A549_6H:BRD-K66175015-001-01-7:10	Afatinib_A549_10uM_6h	0.260724	Yes
55	CPC013_HCC515_6H:BRD-K66175015-001-01-7:10	Afatinib_HCC515_10uM_6h	0.18635	Yes
56	CPC016_A549_6H:BRD-K67100011-003-03-0:10	Amdinocillin Pivoxil_A549_10uM_6h	0.169813	No
57	CPC006_H1299_6H:BRD-K19295594-001-08-5:11.1	Gossypol_H1299_10uM_6h	0.168294	No
58	CPC014_HCC515_6H:BRD-K13087974-001-01-7:10	Daph_HCC515_10uM_6h	0.161335	No
59	CPC001_HCC515_24H:BRD-K79116891-003-03-7:10	Proparacaine_HCC515_10uM_24h	0.130347	No
60	CPC019_A549_6H:BRD-K38698447-001-02-9:10	MLS002474103_A549_10uM_6h	0.130122	No
61	CPC006_A549_24H:BRD-K35723520-001-01-0:10	Darinaparsin_A549_10uM_24h	0.105062	No
62	DOSBIO001_A549_24H:BRD-K79734497:10.0021	SA-1939936_A549_10uM_24h	0.0892551	No
63	RAD001_A549_6H:BRD-K57569181-001-16-8:10	Pentoxifylline_A549_10uM_6h	0.0848783	No
64	CPC012_A549_6H:BRD-K08630646-001-01-9:10	CHEMBL1290246_A549_10uM_6h	0.0751986	No
65	CPC017_A549_24H:BRD-A95445494-001-02-9:10	Maackiain_A549_10uM_24h	0	No

## Sheet: Replicate 5
rank	L1000_id	drug_instance_information	scores	FDA_approved
1	CPC019_HCC515_6H:BRD-K23931216-001-01-2:10	CHEMBL2360064_HCC515_10uM_6h	1	No
2	LJP005_HCC515_24H:M19	Erlotinib_HCC515_10uM_24h	0.96168	Yes
3	CPC013_A549_24H:BRD-K66175015-001-01-7:10	Afatinib_A549_10uM_24h	0.916959	Yes
4	CPC014_HCC515_6H:BRD-K64052750-001-05-0:10	Gefitinib_HCC515_10uM_6h	0.843821	Yes
5	LJP007_HCC515_24H:N13	Osimertinib_HCC515_10uM_24h	0.842696	Yes
6	LJP007_A549_24H:G07	Dacomitinib_A549_10uM_24h	0.817546	Yes
7	CPC010_HCC515_6H:BRD-K30097969-001-04-6:10	Pitavastatin Calcium_HCC515_10uM_6h	0.800311	No
8	LJP006_A549_24H:N07	Gefitinib_A549_10uM_24h	0.777506	Yes
9	CPC014_A549_6H:BRD-M30523314-002-01-5:10	vinorelbine_A549_10uM_6h	0.770724	Yes
10	LJP009_HCC515_24H:H07	Dabrafenib_HCC515_10uM_24h	0.768979	Yes
11	LJP005_HCC515_24H:P19	Trametinib_HCC515_10uM_24h	0.700499	Yes
12	LJP006_HCC515_24H:N07	Gefitinib_HCC515_10uM_24h	0.695006	Yes
13	LJP005_A549_24H:A19	Crizotinib_A549_10uM_24h	0.68142	Yes
14	LJP005_A549_24H:P19	Trametinib_A549_10uM_24h	0.650332	Yes
15	LJP007_A549_24H:N13	Osimertinib_A549_10uM_24h	0.618995	Yes
16	CPC014_A549_6H:BRD-K78431006-001-02-9:10	Crizotinib_A549_10uM_6h	0.607257	Yes
17	CPC016_A549_24H:BRD-A76093993-001-01-8:10	Cromakalim_A549_10uM_24h	0.584228	No
18	CPC014_HCC515_6H:BRD-K64052750-001-04-3:10	Gefitinib_HCC515_10uM_6h	0.573139	Yes
19	CPC009_A549_24H:BRD-K40373196-001-04-4:10	KUC104337_A549_10uM_24h	0.567165	No
20	LJP007_HCC515_24H:G07	Dacomitinib_HCC515_10uM_24h	0.551594	Yes
21	CPC001_HCC515_6H:BRD-A34907681-001-01-7:10	Vitamin P_HCC515_10uM_6h	0.537281	No
22	LJP005_A549_24H:M19	Erlotinib_A549_10uM_24h	0.535886	Yes
23	CPC001_HCC515_24H:BRD-K27665173-001-01-3:10	D-64406_HCC515_10uM_24h	0.531025	No
24	CPC014_A549_6H:BRD-K70401845-001-02-5:10	Erlotinib_A549_10uM_6h	0.520974	Yes
25	CPC009_HCC515_6H:BRD-A01320529-001-08-3:10	Salmeterol_HCC515_10uM_6h	0.500469	No
26	CPC012_HCC515_6H:BRD-K10573841-001-01-0:10	Tunicamycin From Streptomyces Sp._HCC515_10uM_6h	0.493661	No
27	CPC010_A549_24H:BRD-K18814832-001-05-2:10	MLS000581978_A549_10uM_24h	0.490055	No
28	PCLB003_HCC515_24H:BRD-K78431006-001-05-2:10	Crizotinib_HCC515_10uM_24h	0.484238	Yes
29	CPC014_A549_24H:BRD-K64052750-001-05-0:10	Gefitinib_A549_10uM_24h	0.477864	Yes
30	CPC007_A549_6H:BRD-A06641369-001-13-0:10	SMR000318028_A549_10uM_6h	0.454661	No
31	RAD001_A549_6H:BRD-K64052750-001-04-3:10	Gefitinib_A549_10uM_6h	0.452189	Yes
32	CPC014_A549_24H:BRD-K78431006-001-02-9:10	Crizotinib_A549_10uM_24h	0.447987	Yes
33	LJP005_HCC515_24H:A19	Crizotinib_HCC515_10uM_24h	0.445781	Yes
34	CPC020_A549_6H:BRD-K61250553-003-23-1:10	Loperamide_A549_10uM_6h	0.440101	No
35	CPC014_HCC515_6H:BRD-K70401845-001-02-5:10	Erlotinib_HCC515_10uM_6h	0.422171	Yes
36	CPC004_HCC515_6H:BRD-A34255068-001-16-2:10	Rolipram_HCC515_10uM_6h	0.388836	No
37	CPC014_HCC515_6H:BRD-K36740062-001-01-7:10	GSK-1070916_HCC515_10uM_6h	0.367818	No
38	CPC011_A549_24H:BRD-K97514127-045-02-0:10	Vinorelbine_A549_10uM_24h	0.33611	Yes
39	CPC017_A549_6H:BRD-A25687296-300-03-5:10	AC1NWALX_A549_10uM_6h	0.322782	No
40	CPC019_A549_24H:BRD-K60772276-001-01-1:10	MLS003587249_A549_10uM_24h	0.304479	No
41	CPC004_HCC515_24H:BRD-A26384407-001-15-2:10	Chlorthalidone_HCC515_10uM_24h	0.294821	No
42	CPC016_A549_6H:BRD-K85015012-003-01-1:10	NNC 05-2090_A549_10uM_6h	0.289147	No
43	LJP009_A549_24H:H07	Dabrafenib_A549_10uM_24h	0.275357	Yes
44	CPC006_HCC515_24H:BRD-A77216878-001-01-4:10	Manumycin-A_HCC515_10uM_24h	0.267581	No
45	CPC013_A549_6H:BRD-K66175015-001-01-7:10	Afatinib_A549_10uM_6h	0.260854	Yes
46	CPC006_HCC15_6H:BRD-K67844266-001-01-3:11.1	Pevonedistat_HCC15_10uM_6h	0.259887	No
47	CPC011_A549_6H:BRD-K97514127-045-02-0:10	Vinorelbine_A549_10uM_6h	0.259388	Yes
48	CPC003_HCC515_6H:BRD-A30590053-003-01-1:10	MR-16728_HCC515_10uM_6h	0.257344	No
49	CPC014_A549_24H:BRD-M30523314-002-01-5:10	vinorelbine_A549_10uM_24h	0.253777	Yes
50	CPC013_HCC515_6H:BRD-K66175015-001-01-7:10	Afatinib_HCC515_10uM_6h	0.245543	Yes
51	CPC016_A549_6H:BRD-K97061094-001-03-2:10	Azacyclonol_A549_10uM_6h	0.231723	No
52	CPC011_A549_24H:BRD-A67552655-001-04-7:10	RAC-Etomoxir_A549_10uM_24h	0.22443	No
53	CPC014_HCC515_6H:BRD-K78431006-001-02-9:10	Crizotinib_HCC515_10uM_6h	0.22238	Yes
54	CPC006_CORL23_6H:BRD-K40853697-001-04-9:160	501919-59-1_CORL23_100uM_6h	0.22091	No
55	CPC014_A549_24H:BRD-K64052750-001-04-3:10	Gefitinib_A549_10uM_24h	0.214009	Yes
56	CPC012_HCC515_6H:BRD-K07403598-001-01-0:10	ZINC27645180_HCC515_10uM_6h	0.195343	No
57	CPC007_A549_24H:BRD-A02809788-001-06-4:10	MLS002729074_A549_10uM_24h	0.176876	No
58	CPC017_A549_6H:BRD-K60762818-003-15-3:10	Desipramine_A549_10uM_6h	0.176173	No
59	CPC014_A549_6H:BRD-K64052750-001-04-3:10	Gefitinib_A549_10uM_6h	0.166497	Yes
60	CPC008_HCC515_6H:BRD-K96740880-001-05-5:10	MLS002264477_HCC515_10uM_6h	0.126647	No
61	CPC015_A549_24H:BRD-K68143200-001-04-2:10	NSC95397_A549_10uM_24h	0.122839	No
62	CPC019_A549_24H:BRD-K31856043-001-01-0:10	BRD-K31856043_A549_10uM_24h	0.116682	No
63	CPC006_A549_24H:BRD-K64890080-001-03-9:10	BI-2536_A549_10uM_24h	0.0948857	No
64	CPC012_A549_24H:BRD-A26962727-001-01-8:10	MLS-0425579.0001_A549_10uM_24h	0.0578087	No
65	CPC008_A549_6H:BRD-K30443205-001-05-3:10	MLS002276503_A549_10uM_6h	0.0250707	No
66	CPC017_A549_6H:BRD-A58269583-001-02-0:10	Deoxyandirobin Lactone_A549_10uM_6h	0	No

## Sheet: Replicate 6
rank	L1000_id	drug_instance_information	scores	FDA_approved
1	CPC014_HCC515_6H:BRD-K64052750-001-05-0:10	Gefitinib_HCC515_10uM_6h	1	Yes
2	CPC013_A549_24H:BRD-K66175015-001-01-7:10	Afatinib_A549_10uM_24h	0.906338	Yes
3	LJP005_HCC515_24H:M19	Erlotinib_HCC515_10uM_24h	0.859645	Yes
4	LJP005_A549_24H:P19	Trametinib_A549_10uM_24h	0.852399	Yes
5	CPC013_A549_24H:BRD-K16541732-001-01-3:10	SAN1_011387_A549_10uM_24h	0.838796	No
6	CPC014_A549_6H:BRD-M30523314-002-01-5:10	vinorelbine_A549_10uM_6h	0.799281	Yes
7	LJP007_A549_24H:N13	Osimertinib_A549_10uM_24h	0.773941	Yes
8	LJP009_HCC515_24H:H07	Dabrafenib_HCC515_10uM_24h	0.757585	Yes
9	LJP006_A549_24H:N07	Gefitinib_A549_10uM_24h	0.750866	Yes
10	CPC006_DV90_6H:BRD-K98548675-001-02-6:10	Parthenolide_DV90_10uM_6h	0.749374	No
11	LJP007_HCC515_24H:N13	Osimertinib_HCC515_10uM_24h	0.74816	Yes
12	CPC001_HCC515_24H:BRD-K30189597-001-01-7:10	SYK Inhibitor_HCC515_10uM_24h	0.733775	No
13	LJP005_A549_24H:A19	Crizotinib_A549_10uM_24h	0.730581	Yes
14	CPC003_HCC515_24H:BRD-K18779551-003-03-7:10	Bifemelane_HCC515_10uM_24h	0.72629	No
15	LJP006_HCC515_24H:N07	Gefitinib_HCC515_10uM_24h	0.720648	Yes
16	LJP007_A549_24H:G07	Dacomitinib_A549_10uM_24h	0.716559	Yes
17	LJP007_HCC515_24H:G07	Dacomitinib_HCC515_10uM_24h	0.714485	Yes
18	CPC007_HCC515_6H:BRD-K38012662-001-11-2:10	CHEMBL1332325_HCC515_10uM_6h	0.662737	No
19	CPC020_HCC515_6H:BRD-K93754473-001-15-1:10	Tamoxifen_HCC515_10uM_6h	0.656711	No
20	CPC014_A549_6H:BRD-K70401845-001-02-5:10	Erlotinib_A549_10uM_6h	0.639381	Yes
21	RAD001_A549_6H:BRD-K64052750-001-04-3:10	Gefitinib_A549_10uM_6h	0.638484	Yes
22	PCLB003_HCC515_24H:BRD-K78431006-001-05-2:10	Crizotinib_HCC515_10uM_24h	0.626903	Yes
23	LJP005_HCC515_24H:P19	Trametinib_HCC515_10uM_24h	0.601332	Yes
24	CPC014_A549_24H:BRD-K36529613-001-01-8:10	PU-H-71_A549_10uM_24h	0.589939	No
25	CPC010_HCC515_6H:BRD-A18725729-001-08-2:10	SMR000206948_HCC515_10uM_6h	0.549715	No
26	LJP005_A549_24H:M19	Erlotinib_A549_10uM_24h	0.549137	Yes
27	CPC014_HCC515_6H:BRD-K78431006-001-02-9:10	Crizotinib_HCC515_10uM_6h	0.540352	Yes
28	CPC013_A549_6H:BRD-K69852452-001-01-8:10	F1566-0341_A549_10uM_6h	0.514838	No
29	CPC014_A549_6H:BRD-K78431006-001-02-9:10	Crizotinib_A549_10uM_6h	0.51269	Yes
30	CPC014_A549_24H:BRD-K78431006-001-02-9:10	Crizotinib_A549_10uM_24h	0.476193	Yes
31	CPC016_A549_6H:BRD-K35708212-331-03-1:10	Ouabain_A549_10uM_6h	0.465885	No
32	CPC014_A549_24H:BRD-K64052750-001-05-0:10	Gefitinib_A549_10uM_24h	0.454408	Yes
33	CPC011_A549_6H:BRD-K97514127-045-02-0:10	Vinorelbine_A549_10uM_6h	0.453621	Yes
34	CPC016_A549_6H:BRD-K81418486:10	Vorinostat_A549_10uM_6h	0.434404	No
35	CPC003_HCC515_6H:BRD-K68095457-001-04-4:10	Palmidrol_HCC515_10uM_6h	0.428574	No
36	CPC014_HCC515_6H:BRD-K64052750-001-04-3:10	Gefitinib_HCC515_10uM_6h	0.426242	Yes
37	CPC018_A549_24H:BRD-K44276885-001-01-7:10	Acarbose_A549_10uM_24h	0.41857	No
38	CPC014_HCC515_6H:BRD-K70401845-001-02-5:10	Erlotinib_HCC515_10uM_6h	0.412533	Yes
39	LJP005_HCC515_24H:A19	Crizotinib_HCC515_10uM_24h	0.411201	Yes
40	CPC006_NCIH2073_6H:BRD-A45889380-300-04-8:10	Quinacrine_NCIH2073_10uM_6h	0.408998	No
41	CPC014_A549_24H:BRD-M30523314-002-01-5:10	vinorelbine_A549_10uM_24h	0.396553	Yes
42	CPC018_A549_24H:BRD-K01292756-001-13-6:10	Pimozide_A549_10uM_24h	0.383534	No
43	CPC016_A549_6H:BRD-A22783572-065-01-3:10	AC1L1KV5_A549_10uM_6h	0.361617	No
44	CPC013_HCC515_6H:BRD-K61192372-001-01-4:10	Capecitabine_HCC515_10uM_6h	0.342979	No
45	CPC012_HCC515_6H:BRD-K08307026-001-01-4:10	CHEMBL2130568_HCC515_10uM_6h	0.330479	No
46	CPC014_A549_24H:BRD-K64052750-001-04-3:10	Gefitinib_A549_10uM_24h	0.309059	Yes
47	CPC015_A549_24H:BRD-A01593789-001-02-3:10	SPECTRUM3_001992_A549_10uM_24h	0.305163	No
48	CPC002_HCC515_24H:BRD-K33860217-003-01-6:10	CP94253_HCC515_10uM_24h	0.303591	No
49	CPC006_HCC15_6H:BRD-K51575138-001-01-7:10	TPCA-1_HCC15_10uM_6h	0.244648	No
50	CPC019_A549_24H:BRD-K44136596-001-02-1:10	MAYBRIDGE4_001867_A549_10uM_24h	0.232084	No
51	CPC006_T3M10_6H:BRD-K23875128-001-04-2:10	3-(4-Pyridyl)indole_T3M10_10uM_6h	0.2249	No
52	CPC013_HCC515_6H:BRD-K66175015-001-01-7:10	Afatinib_HCC515_10uM_6h	0.190488	Yes
53	CPC014_HCC515_6H:BRD-K22631935-001-01-9:10	Neurodazine_HCC515_10uM_6h	0.18751	No
54	CPC002_HCC515_6H:BRD-K71726959-001-04-2:10	N9-Isopropylolomoucine_HCC515_10uM_6h	0.164743	No
55	CPC006_T3M10_6H:BRD-K17349619-003-01-4:10	HLI-373_T3M10_10uM_6h	0.14945	No
56	CPC011_A549_24H:BRD-K97514127-045-02-0:10	Vinorelbine_A549_10uM_24h	0.148982	Yes
57	CPC007_A549_24H:BRD-A35141262-001-02-7:10	MLS002703292_A549_10uM_24h	0.132951	No
58	CPC013_A549_6H:BRD-K66175015-001-01-7:10	Afatinib_A549_10uM_6h	0.103065	Yes
59	CPC006_HCC15_6H:BRD-K61829047-001-01-6:10	CHEMBL520231_HCC15_10uM_6h	0.101315	No
60	CPC014_A549_6H:BRD-K64052750-001-04-3:10	Gefitinib_A549_10uM_6h	0.0911786	Yes
61	LJP009_A549_24H:H07	Dabrafenib_A549_10uM_24h	0.0892587	Yes
62	CPC001_HCC515_24H:BRD-K95202259-001-01-9:10	ML 3163_HCC515_10uM_24h	0.0763206	No
63	CPC013_HCC515_6H:BRD-K89162000-001-02-3:10	Tandutinib_HCC515_10uM_6h	0.0201244	No
64	CPC002_HCC515_24H:BRD-K42221274-003-02-8:10	NO-711_HCC515_10uM_24h	0.0169156	No
65	CPC002_HCC515_24H:BRD-K62810658-001-06-4:10	PD-98059_HCC515_10uM_24h	0	No

## Sheet: Replicate 7
rank	L1000_id	drug_instance_information	scores	FDA_approved
1	LJP006_HCC515_24H:N07	Gefitinib_HCC515_10uM_24h	1	Yes
2	LJP006_A549_24H:N07	Gefitinib_A549_10uM_24h	0.996251	Yes
3	CPC014_A549_6H:BRD-M30523314-002-01-5:10	vinorelbine_A549_10uM_6h	0.951605	Yes
4	LJP007_HCC515_24H:N13	Osimertinib_HCC515_10uM_24h	0.945262	Yes
5	CPC014_HCC515_6H:BRD-K14880289-001-01-4:10	GW501516_HCC515_10uM_6h	0.944097	No
6	LJP005_A549_24H:P19	Trametinib_A549_10uM_24h	0.927691	Yes
7	LJP007_A549_24H:G07	Dacomitinib_A549_10uM_24h	0.910934	Yes
8	LJP005_A549_24H:A19	Crizotinib_A549_10uM_24h	0.888964	Yes
9	CPC003_HCC515_24H:BRD-K73290745-003-01-8:10	ICI-199,441_HCC515_10uM_24h	0.883762	No
10	CPC013_A549_24H:BRD-K66175015-001-01-7:10	Afatinib_A549_10uM_24h	0.883453	Yes
11	LJP005_HCC515_24H:M19	Erlotinib_HCC515_10uM_24h	0.840657	Yes
12	HOG001_A549_24H:BRD-K59369769-001-05-4:10	Tozasertib_A549_10uM_24h	0.824738	No
13	LJP005_HCC515_24H:P19	Trametinib_HCC515_10uM_24h	0.808625	Yes
14	CPC014_A549_6H:BRD-K70401845-001-02-5:10	Erlotinib_A549_10uM_6h	0.804682	Yes
15	CPC014_A549_6H:BRD-K78431006-001-02-9:10	Crizotinib_A549_10uM_6h	0.769528	Yes
16	LJP007_A549_24H:N13	Osimertinib_A549_10uM_24h	0.728126	Yes
17	CPC014_HCC515_6H:BRD-K64052750-001-05-0:10	Gefitinib_HCC515_10uM_6h	0.69997	Yes
18	RAD001_A549_6H:BRD-K64052750-001-04-3:10	Gefitinib_A549_10uM_6h	0.666595	Yes
19	LJP007_HCC515_24H:G07	Dacomitinib_HCC515_10uM_24h	0.663786	Yes
20	CPC006_HCC515_24H:BRD-K16406336-311-01-2:10	3,7-Bis(dimethylamino)phenothiazin-5-ium_HCC515_10uM_24h	0.647864	No
21	LJP009_HCC515_24H:H07	Dabrafenib_HCC515_10uM_24h	0.619941	Yes
22	CPC003_HCC515_6H:BRD-K36007650-300-02-3:10	Puromycin_HCC515_10uM_6h	0.59217	No
23	CPC005_A549_6H:BRD-K48722258-300-04-5:10	Dilazep_A549_10uM_6h	0.571581	No
24	CPC014_A549_24H:BRD-K78431006-001-02-9:10	Crizotinib_A549_10uM_24h	0.564803	Yes
25	CPC019_HCC515_6H:BRD-A19037878:10	Trichostatin A, Streptomyces Sp._HCC515_10uM_6h	0.561213	No
26	LJP005_A549_24H:M19	Erlotinib_A549_10uM_24h	0.542629	Yes
27	LJP009_A549_24H:D19	MLN-8054_A549_10uM_24h	0.532457	No
28	CPC014_A549_24H:BRD-K64052750-001-05-0:10	Gefitinib_A549_10uM_24h	0.480355	Yes
29	CPC014_HCC515_6H:BRD-K64052750-001-04-3:10	Gefitinib_HCC515_10uM_6h	0.478223	Yes
30	CPC006_HCC15_6H:BRD-K53595844-001-01-8:10	Phenoxazine_HCC15_10uM_6h	0.477431	No
31	CPC020_A549_6H:BRD-K01612348-001-07-2:10	Meropenem_A549_10uM_6h	0.465239	No
32	CPC014_A549_6H:BRD-K77286328-001-02-9:10	Reversine_A549_10uM_6h	0.455072	No
33	PCLB003_HCC515_24H:BRD-K78431006-001-05-2:10	Crizotinib_HCC515_10uM_24h	0.447802	Yes
34	CPC014_HCC515_6H:BRD-K61480498-001-01-2:10	24(S),25-epoxycholesterol_HCC515_10uM_6h	0.441621	No
35	CPC012_A549_6H:BRD-K22828860-001-01-0:10	BRD-K22828860_A549_10uM_6h	0.413259	No
36	CPC001_HCC515_24H:BRD-K80970344-201-02-9:10	Pyrrolidine Dithiocarbamate_HCC515_10uM_24h	0.404355	No
37	CPC011_A549_6H:BRD-K97514127-045-02-0:10	Vinorelbine_A549_10uM_6h	0.386427	Yes
38	CPC014_A549_24H:BRD-M30523314-002-01-5:10	vinorelbine_A549_10uM_24h	0.370652	Yes
39	CPC014_A549_24H:BRD-K64052750-001-04-3:10	Gefitinib_A549_10uM_24h	0.369629	Yes
40	CPC015_A549_24H:BRD-K15933101-001-01-6:10	Ropinirole_A549_10uM_24h	0.366009	No
41	CPC007_A549_24H:BRD-K32580836-001-04-0:10	SMR001317718_A549_10uM_24h	0.365267	No
42	CPC014_HCC515_6H:BRD-K70401845-001-02-5:10	Erlotinib_HCC515_10uM_6h	0.359085	Yes
43	CPC006_HCC15_6H:BRD-K02822062-001-01-3:10	CT-200783_HCC15_10uM_6h	0.330869	No
44	CPC014_HCC515_6H:BRD-K78431006-001-02-9:10	Crizotinib_HCC515_10uM_6h	0.319311	Yes
45	CPC005_A549_6H:BRD-A22769835-300-03-2:10	Homochlorcyclizine_A549_10uM_6h	0.310362	No
46	CPC006_NCIH596_6H:BRD-A77216878-001-01-4:10	Manumycin-A_NCIH596_10uM_6h	0.287694	No
47	DOSBIO001_A549_24H:BRD-K75843415:10.0434	BRD-K75843415_A549_10uM_24h	0.286439	No
48	DOS048_A549_24H:BRD-K81418486:10	Vorinostat_A549_10uM_24h	0.248012	No
49	CPC015_A549_24H:BRD-A41250306-001-03-4:10	Cyclopenthiazide_A549_10uM_24h	0.213348	No
50	CPC015_A549_6H:BRD-K28168037-001-01-3:10	CBIOL_001848_A549_10uM_6h	0.207822	No
51	CPC011_A549_24H:BRD-K97514127-045-02-0:10	Vinorelbine_A549_10uM_24h	0.20078	Yes
52	RAD001_HCC515_6H:BRD-K84937637-001-03-2:10	Sirolimus_HCC515_10uM_6h	0.183895	No
53	CPC013_HCC515_6H:BRD-K66175015-001-01-7:10	Afatinib_HCC515_10uM_6h	0.168208	Yes
54	LJP009_A549_24H:H07	Dabrafenib_A549_10uM_24h	0.137737	Yes
55	LJP005_HCC515_24H:A19	Crizotinib_HCC515_10uM_24h	0.136276	Yes
56	CPC019_HCC515_6H:BRD-K65404805-001-01-6:10	BRD-K65404805-001-01-6_HCC515_10uM_6h	0.123274	No
57	CPC013_A549_6H:BRD-K66175015-001-01-7:10	Afatinib_A549_10uM_6h	0.12183	Yes
58	CPC007_A549_24H:BRD-K68102868-001-05-8:10	Acetylsalicylanilide_A549_10uM_24h	0.0944524	No
59	CPC006_NCIH1836_6H:BRD-K74402642-003-01-2:10	3,5-Bis(4-methylbenzylidene)piperidin-4-one_NCIH1836_10uM_6h	0.089142	No
60	CPC014_A549_6H:BRD-K64052750-001-04-3:10	Gefitinib_A549_10uM_6h	0.0691123	Yes
61	CPC019_A549_24H:BRD-K63117650-001-01-2:10	SA-432998_A549_10uM_24h	0.0456374	No
62	CPC011_A549_6H:BRD-A40639672-234-14-9:10	Ketorolac_A549_10uM_6h	0.0252411	No
63	CPC006_DV90_6H:BRD-K79382620-001-01-1:11.1	TH02453-036-P1_DV90_10uM_6h	0.00956241	No
64	CPC019_A549_24H:BRD-K87387614-001-01-8:10	BRD-K87387614_A549_10uM_24h	0.0071989	No
65	CPC014_HCC515_6H:BRD-K48722833-001-01-9:10	Iloperidone_HCC515_10uM_6h	0.000163922	No
66	CPC017_A549_24H:BRD-K62609077-001-02-2:10	Scoulerine_A549_10uM_24h	0	No

## Sheet: Replicate 8
rank	L1000_id	drug_instance_information	scores	FDA_approved
1	CPC013_A549_24H:BRD-K66175015-001-01-7:10	Afatinib_A549_10uM_24h	1	Yes
2	LJP005_A549_24H:A19	Crizotinib_A549_10uM_24h	0.858795	Yes
3	CPC011_A549_24H:BRD-K92093830-003-23-3:10	Doxorubicin_A549_10uM_24h	0.852627	No
4	LJP007_HCC515_24H:N13	Osimertinib_HCC515_10uM_24h	0.852319	Yes
5	LJP007_A549_24H:N13	Osimertinib_A549_10uM_24h	0.788516	Yes
6	LJP005_A549_24H:P19	Trametinib_A549_10uM_24h	0.778382	Yes
7	LJP006_HCC515_24H:N07	Gefitinib_HCC515_10uM_24h	0.757108	Yes
8	LJP007_A549_24H:G07	Dacomitinib_A549_10uM_24h	0.752863	Yes
9	LJP005_HCC515_24H:M19	Erlotinib_HCC515_10uM_24h	0.743984	Yes
10	LJP009_HCC515_24H:H07	Dabrafenib_HCC515_10uM_24h	0.714291	Yes
11	CPC014_A549_6H:BRD-M30523314-002-01-5:10	vinorelbine_A549_10uM_6h	0.712282	Yes
12	CPC014_HCC515_6H:BRD-K64052750-001-05-0:10	Gefitinib_HCC515_10uM_6h	0.700614	Yes
13	CPC006_A549_6H:BRD-K69932463-001-03-1:10	AZD-8055_A549_10uM_6h	0.700469	No
14	LJP006_A549_24H:N07	Gefitinib_A549_10uM_24h	0.684224	Yes
15	CPC004_HCC515_24H:BRD-K10995081-001-15-4:10	Perphenazine_HCC515_10uM_24h	0.665547	No
16	LJP005_A549_24H:M19	Erlotinib_A549_10uM_24h	0.663321	Yes
17	CPC002_HCC515_6H:BRD-K05181463-001-04-0:10	L741,626_HCC515_10uM_6h	0.660769	No
18	LJP006_A549_24H:E07	936890-98-1_A549_10uM_24h	0.647184	No
19	LJP005_HCC515_24H:P19	Trametinib_HCC515_10uM_24h	0.64521	Yes
20	LJP007_HCC515_24H:G07	Dacomitinib_HCC515_10uM_24h	0.63597	Yes
21	CPC014_A549_24H:BRD-K78431006-001-02-9:10	Crizotinib_A549_10uM_24h	0.634095	Yes
22	CPC014_A549_24H:BRD-K64052750-001-05-0:10	Gefitinib_A549_10uM_24h	0.593244	Yes
23	CPC020_A549_6H:BRD-K37289225-001-29-9:10	Clozapine_A549_10uM_6h	0.570402	No
24	CPC014_HCC515_6H:BRD-K70401845-001-02-5:10	Erlotinib_HCC515_10uM_6h	0.56914	Yes
25	RAD001_A549_6H:BRD-K64052750-001-04-3:10	Gefitinib_A549_10uM_6h	0.562628	Yes
26	CPC013_A549_6H:BRD-K66866270-001-01-1:10	CHEMBL3181961_A549_10uM_6h	0.533659	No
27	CPC018_A549_6H:BRD-K06712146-001-01-2:10	YM90709_A549_10uM_6h	0.525106	No
28	PCLB001_HCC515_24H:BRD-A69592287-001-01-3:10	Oxetane_HCC515_10uM_24h	0.524172	No
29	CPC005_A549_6H:BRD-A92670106-003-03-9:10	Tocainide_A549_10uM_6h	0.519729	No
30	CPC014_A549_6H:BRD-K78431006-001-02-9:10	Crizotinib_A549_10uM_6h	0.518438	Yes
31	CPC014_A549_6H:BRD-A75409952:10	Wortmannin_A549_10uM_6h	0.511222	No
32	CPC014_HCC515_6H:BRD-K64052750-001-04-3:10	Gefitinib_HCC515_10uM_6h	0.498658	Yes
33	CPC001_HCC515_24H:BRD-K76064317-001-03-2:10	Tyrphostin AG-1296_HCC515_10uM_24h	0.477701	No
34	CPC014_A549_6H:BRD-K70401845-001-02-5:10	Erlotinib_A549_10uM_6h	0.448954	Yes
35	CPC014_HCC515_6H:BRD-K78431006-001-02-9:10	Crizotinib_HCC515_10uM_6h	0.439579	Yes
36	CPC014_A549_24H:BRD-U66370498-000-01-0:10	Androstanol_A549_10uM_24h	0.437135	No
37	CPC015_A549_6H:BRD-K68143200-001-04-2:10	NSC95397_A549_10uM_6h	0.412304	No
38	CPC009_A549_24H:BRD-K24705176-001-01-7:10	MLS002473642_A549_10uM_24h	0.405534	No
39	CPC004_HCC515_24H:BRD-A73741725-001-01-0:10	SPECTRUM1505012_HCC515_10uM_24h	0.39589	No
40	CPC011_A549_24H:BRD-K97514127-045-02-0:10	Vinorelbine_A549_10uM_24h	0.394295	Yes
41	DOSBIO002_A549_24H:BRD-K79532217:10.3153	BRD-K79532217_A549_10uM_24h	0.394085	No
42	PCLB003_HCC515_24H:BRD-K78431006-001-05-2:10	Crizotinib_HCC515_10uM_24h	0.390814	Yes
43	CPC003_HCC515_24H:BRD-A99449986-001-01-4:10	MT-21_HCC515_10uM_24h	0.379917	No
44	CPC001_HCC515_6H:BRD-A17065207-001-06-9:10	Brefeldin A_HCC515_10uM_6h	0.362837	No
45	CPC011_A549_6H:BRD-K97514127-045-02-0:10	Vinorelbine_A549_10uM_6h	0.362048	Yes
46	CPC020_A549_6H:BRD-K41775742-001-01-4:10	MLS002473918_A549_10uM_6h	0.340837	No
47	CPC014_A549_24H:BRD-K64052750-001-04-3:10	Gefitinib_A549_10uM_24h	0.319328	Yes
48	CPC006_HCC15_6H:BRD-K04887706-001-01-6:9.1	AKT Inhibitor VIII_HCC15_10uM_6h	0.301455	No
49	LJP009_A549_24H:H07	Dabrafenib_A549_10uM_24h	0.301204	Yes
50	CPC006_A549_6H:BRD-A23770159-001-02-3:11.1	Sirolimus_A549_10uM_6h	0.295238	No
51	CPC014_HCC515_6H:BRD-K83794624-001-01-7:10	Pirarubicin_HCC515_10uM_6h	0.28867	No
52	CPC017_A549_6H:BRD-K60932973-001-01-7:10	CHEMBL34095_A549_10uM_6h	0.263497	No
53	CPC014_A549_24H:BRD-M30523314-002-01-5:10	vinorelbine_A549_10uM_24h	0.26153	Yes
54	CPC018_A549_6H:BRD-K08619838-300-03-2:10	Tremorine_A549_10uM_6h	0.235144	No
55	LJP005_HCC515_24H:A19	Crizotinib_HCC515_10uM_24h	0.232469	Yes
56	CPC005_HCC515_6H:BRD-A76941896-003-02-0:10	NSC169534_HCC515_10uM_6h	0.209719	No
57	CPC014_A549_6H:BRD-K64052750-001-04-3:10	Gefitinib_A549_10uM_6h	0.196784	Yes
58	LJP008_HCC515_24H:B03	Sirolimus_HCC515_10uM_24h	0.194286	No
59	CPC018_A549_24H:BRD-K03384561-001-01-9:10	Roquinimex_A549_10uM_24h	0.192715	No
60	CPC013_A549_6H:BRD-K66175015-001-01-7:10	Afatinib_A549_10uM_6h	0.152654	Yes
61	CPC013_HCC515_6H:BRD-K66175015-001-01-7:10	Afatinib_HCC515_10uM_6h	0.145045	Yes
62	DOSBIO001_A549_24H:BRD-K86048057:9.96184	BRD-K86048057_A549_10uM_24h	0.125776	No
63	CPC012_A549_24H:BRD-K90849765-001-01-9:10	SUGA1_010400_A549_10uM_24h	0.0985664	No
64	CPC014_HCC515_6H:BRD-K91701654-001-01-5:10	U-0126_HCC515_10uM_6h	0.0692758	No
65	CPC017_A549_24H:BRD-A51929314-001-01-4:10	7-[4-(2-Hydroxyphenyl)-2-(trifluoromethyl)-1,3-dioxan-5-yl]hept-5-enoic acid_A549_10uM_24h	0.0277893	No
66	CPC007_A549_24H:BRD-K97274161-001-05-4:10	MLS000682490_A549_10uM_24h	0	No

## Sheet: Replicate 9
rank	L1000_id	drug_instance_information	scores	FDA_approved
1	LJP006_A549_24H:N07	Gefitinib_A549_10uM_24h	1	Yes
2	CPC014_A549_6H:BRD-K78431006-001-02-9:10	Crizotinib_A549_10uM_6h	0.852946	Yes
3	CPC014_A549_6H:BRD-M30523314-002-01-5:10	vinorelbine_A549_10uM_6h	0.845308	Yes
4	LJP005_HCC515_24H:M19	Erlotinib_HCC515_10uM_24h	0.813754	Yes
5	LJP006_HCC515_24H:N07	Gefitinib_HCC515_10uM_24h	0.794368	Yes
6	CPC011_A549_6H:BRD-K39983086-001-04-6:10	Loteprednol Etabonate_A549_10uM_6h	0.784528	No
7	LJP007_A549_24H:G07	Dacomitinib_A549_10uM_24h	0.782634	Yes
8	CPC019_A549_24H:BRD-K35424586-001-02-4:10	CHEMBL2130683_A549_10uM_24h	0.775518	No
9	LJP006_HCC515_24H:D07	Saracatinib_HCC515_10uM_24h	0.743491	No
10	CPC013_A549_24H:BRD-K66175015-001-01-7:10	Afatinib_A549_10uM_24h	0.733716	Yes
11	LJP005_A549_24H:P19	Trametinib_A549_10uM_24h	0.724684	Yes
12	LJP007_HCC515_24H:N13	Osimertinib_HCC515_10uM_24h	0.722316	Yes
13	RAD001_A549_6H:BRD-K64052750-001-04-3:10	Gefitinib_A549_10uM_6h	0.671358	Yes
14	CPC014_HCC515_6H:BRD-K64052750-001-05-0:10	Gefitinib_HCC515_10uM_6h	0.668326	Yes
15	LJP009_HCC515_24H:H07	Dabrafenib_HCC515_10uM_24h	0.656333	Yes
16	LJP007_A549_24H:N13	Osimertinib_A549_10uM_24h	0.653352	Yes
17	LJP005_HCC515_24H:K19	Apitolisib (gdc-0980, rg7422)_HCC515_10uM_24h	0.646284	No
18	LJP005_A549_24H:A19	Crizotinib_A549_10uM_24h	0.640133	Yes
19	PCLB002_HCC515_24H:BRD-K98948170:10	4L7B_HCC515_10uM_24h	0.635983	No
20	LJP005_HCC515_24H:P19	Trametinib_HCC515_10uM_24h	0.622799	Yes
21	CPC009_A549_6H:BRD-K82580504-001-01-6:10	MLS002473641_A549_10uM_6h	0.615911	No
22	CPC005_A549_24H:BRD-K80639402-003-01-1:10	SB258585_A549_10uM_24h	0.593341	No
23	CPC014_HCC515_6H:BRD-K70401845-001-02-5:10	Erlotinib_HCC515_10uM_6h	0.590174	Yes
24	CPC018_A549_6H:BRD-A64290322-001-01-6:10	Cyclosporin A_A549_10uM_6h	0.584914	No
25	CPC004_HCC515_24H:BRD-K23913458-001-13-2:10	Coumarin_HCC515_10uM_24h	0.575822	No
26	CPC014_A549_6H:BRD-K70401845-001-02-5:10	Erlotinib_A549_10uM_6h	0.566121	Yes
27	CPC018_A549_6H:BRD-K35531059-001-02-4:10	Molsidomine_A549_10uM_6h	0.556557	No
28	LJP007_HCC515_24H:G07	Dacomitinib_HCC515_10uM_24h	0.546131	Yes
29	CPC014_A549_24H:BRD-K64052750-001-05-0:10	Gefitinib_A549_10uM_24h	0.531682	Yes
30	CPC014_A549_24H:BRD-M30523314-002-01-5:10	vinorelbine_A549_10uM_24h	0.524881	Yes
31	CPC011_A549_6H:BRD-K97514127-045-02-0:10	Vinorelbine_A549_10uM_6h	0.519395	Yes
32	CPC014_A549_24H:BRD-K78431006-001-02-9:10	Crizotinib_A549_10uM_24h	0.494996	Yes
33	CPC001_HCC515_24H:BRD-A75409952:10	Wortmannin_HCC515_10uM_24h	0.492876	No
34	LJP007_HCC515_24H:G13	Dasatinib_HCC515_10uM_24h	0.457349	No
35	LJP005_A549_24H:M19	Erlotinib_A549_10uM_24h	0.43701	Yes
36	CPC012_A549_6H:BRD-K35483542-001-03-1:10	Alitretinoin_A549_10uM_6h	0.434364	No
37	CPC007_A549_6H:BRD-K22546959-001-05-1:10	639090-55-4_A549_10uM_6h	0.420256	No
38	LJP005_HCC515_24H:A19	Crizotinib_HCC515_10uM_24h	0.419284	Yes
39	PCLB003_HCC515_24H:BRD-K78431006-001-05-2:10	Crizotinib_HCC515_10uM_24h	0.413243	Yes
40	CPC006_CORL23_6H:BRD-K87947369-001-01-6:10	Tozasertib_CORL23_10uM_6h	0.40659	No
41	CPC014_HCC515_6H:BRD-K64052750-001-04-3:10	Gefitinib_HCC515_10uM_6h	0.398171	Yes
42	LJP006_A549_24H:H01	CHEMBL2136735_A549_10uM_24h	0.391447	No
43	CPC006_HCC515_6H:BRD-K24132293-001-16-0:10	Piplartine_HCC515_10uM_6h	0.388208	No
44	CPC013_HCC515_6H:BRD-K14791739-001-01-9:10	Fluticasone_HCC515_10uM_6h	0.385496	No
45	CPC011_A549_24H:BRD-K97514127-045-02-0:10	Vinorelbine_A549_10uM_24h	0.36166	Yes
46	CPC020_A549_6H:BRD-K82216340-001-19-7:10	Medroxyprogesterone Acetate_A549_10uM_6h	0.304533	No
47	CPC014_HCC515_6H:BRD-K78431006-001-02-9:10	Crizotinib_HCC515_10uM_6h	0.302231	Yes
48	PCLB003_HCC515_24H:BRD-K85133207-001-01-1:10	Broad-Sai-560_HCC515_10uM_24h	0.280114	No
49	CPC015_A549_24H:BRD-K13819402-003-06-0:10	Desoxypeganine_A549_10uM_24h	0.259246	No
50	CPC006_HCC15_6H:BRD-A80213327-305-03-4:160	NSC23766_HCC15_100uM_6h	0.253796	No
51	CPC014_A549_6H:BRD-K64052750-001-04-3:10	Gefitinib_A549_10uM_6h	0.245992	Yes
52	CPC013_A549_6H:BRD-K66175015-001-01-7:10	Afatinib_A549_10uM_6h	0.231584	Yes
53	CPC014_A549_24H:BRD-K64052750-001-04-3:10	Gefitinib_A549_10uM_24h	0.217082	Yes
54	CPC019_A549_6H:BRD-K51556300-001-01-9:10	BRD-K51556300-001-01-9_A549_10uM_6h	0.211449	No
55	CPC017_A549_6H:BRD-K05151076-001-01-8:10	ZK 164015_A549_10uM_6h	0.209442	No
56	LJP009_A549_24H:H07	Dabrafenib_A549_10uM_24h	0.206336	Yes
57	CPC018_A549_6H:BRD-K17674993-001-03-1:10	Diflorasone Diacetate_A549_10uM_6h	0.195516	No
58	CPC003_HCC515_6H:BRD-K61496577-001-03-8:10	Flumethasone_HCC515_10uM_6h	0.172969	No
59	CPC015_A549_6H:BRD-K66353228-001-08-8:10	Zoxazolamine_A549_10uM_6h	0.12764	No
60	CPC013_HCC515_6H:BRD-K66175015-001-01-7:10	Afatinib_HCC515_10uM_6h	0.127182	Yes
61	CPC013_A549_24H:BRD-K35687265-236-01-8:10	ON-01910_A549_10uM_24h	0.124558	No
62	CPC006_DV90_6H:BRD-K15563106-001-08-1:177.6	Phloretin_DV90_100uM_6h	0.116587	No
63	CPC015_A549_6H:BRD-A17411484-001-05-1:10	Carprofen_A549_10uM_6h	0.101911	No
64	CPC019_HCC515_6H:BRD-K67870070-001-01-4:10	CHEMBL2360495_HCC515_10uM_6h	0.0715977	No
65	CPC003_HCC515_24H:BRD-A48720949-001-03-2:10	SPECTRUM_001259_HCC515_10uM_24h	0.0645204	No
66	CPC013_A549_6H:BRD-K72451865-001-01-5:10	NCGC00170233-01_A549_10uM_6h	0	No

## Sheet: Replicate 10
rank	L1000_id	drug_instance_information	scores	FDA_approved
1	LJP006_A549_24H:N07	Gefitinib_A549_10uM_24h	1	Yes
2	LJP005_HCC515_24H:P19	Trametinib_HCC515_10uM_24h	0.98866	Yes
3	LJP007_A549_24H:N13	Osimertinib_A549_10uM_24h	0.964511	Yes
4	LJP006_HCC515_24H:N07	Gefitinib_HCC515_10uM_24h	0.962164	Yes
5	CPC003_HCC515_24H:BRD-A36074203-003-03-5:10	Remacemide_HCC515_10uM_24h	0.953917	No
6	CPC013_A549_24H:BRD-K66175015-001-01-7:10	Afatinib_A549_10uM_24h	0.928305	Yes
7	LJP007_HCC515_24H:N13	Osimertinib_HCC515_10uM_24h	0.910115	Yes
8	CPC008_A549_6H:BRD-K74710236-001-04-8:10	CHEMBL2141722_A549_10uM_6h	0.896762	No
9	CPC004_HCC515_24H:BRD-A22032524-074-04-0:10	Amlodipine_HCC515_10uM_24h	0.871728	No
10	CPC006_H1299_6H:BRD-K74305673-001-01-3:10	IMD-0354_H1299_10uM_6h	0.867532	No
11	CPC014_HCC515_6H:BRD-U74615290-000-01-8:10	THZ-2-98-01_HCC515_10uM_6h	0.855387	No
12	LJP005_HCC515_24H:M19	Erlotinib_HCC515_10uM_24h	0.832693	Yes
13	CPC014_A549_6H:BRD-M30523314-002-01-5:10	vinorelbine_A549_10uM_6h	0.826993	Yes
14	CPC001_HCC515_24H:BRD-K97365803-001-01-3:10	PI828_HCC515_10uM_24h	0.821258	No
15	LJP005_A549_24H:A19	Crizotinib_A549_10uM_24h	0.810745	Yes
16	CPC014_HCC515_6H:BRD-K64052750-001-05-0:10	Gefitinib_HCC515_10uM_6h	0.808549	Yes
17	LJP005_A549_24H:P19	Trametinib_A549_10uM_24h	0.808296	Yes
18	LJP007_HCC515_24H:G07	Dacomitinib_HCC515_10uM_24h	0.790105	Yes
19	LJP007_A549_24H:G07	Dacomitinib_A549_10uM_24h	0.788995	Yes
20	CPC012_A549_24H:BRD-K81795824-001-01-4:10	CHEMBL2142877_A549_10uM_24h	0.784256	No
21	CPC005_A549_24H:BRD-A08003242-001-02-7:10	Rhodomyrtoxin B_A549_10uM_24h	0.77462	No
22	LJP006_A549_24H:A07	AZD-8055_A549_10uM_24h	0.743279	No
23	LJP005_A549_24H:M19	Erlotinib_A549_10uM_24h	0.711499	Yes
24	LJP009_HCC515_24H:H07	Dabrafenib_HCC515_10uM_24h	0.707306	Yes
25	PCLB003_HCC515_24H:BRD-K35832492-001-02-1:10	Broad-Sai-045_HCC515_10uM_24h	0.679937	No
26	CPC014_A549_6H:BRD-K78431006-001-02-9:10	Crizotinib_A549_10uM_6h	0.667951	Yes
27	CPC014_A549_24H:BRD-K78431006-001-02-9:10	Crizotinib_A549_10uM_24h	0.667801	Yes
28	DOSBIO001_A549_24H:BRD-K68319707:10.0384	BRD-K68319707_A549_10uM_24h	0.661078	No
29	CPC005_A549_6H:BRD-A09539288-004-03-6:10	Homatropine_A549_10uM_6h	0.651205	No
30	CPC014_HCC515_6H:BRD-K70401845-001-02-5:10	Erlotinib_HCC515_10uM_6h	0.628646	Yes
31	CPC014_A549_6H:BRD-K70401845-001-02-5:10	Erlotinib_A549_10uM_6h	0.608807	Yes
32	CPC012_A549_24H:BRD-K95349679-001-01-0:10	ST50426557_A549_10uM_24h	0.608638	No
33	CPC009_A549_6H:BRD-A68009927-001-02-3:10	AC1MJ3VH_A549_10uM_6h	0.607904	No
34	CPC014_HCC515_6H:BRD-K64052750-001-04-3:10	Gefitinib_HCC515_10uM_6h	0.600867	Yes
35	CPC011_A549_6H:BRD-K74117820-066-08-2:10	Nelfinavir_A549_10uM_6h	0.599132	No
36	RAD001_A549_6H:BRD-K64052750-001-04-3:10	Gefitinib_A549_10uM_6h	0.595071	Yes
37	CPC006_A549_6H:BRD-A36318220-001-04-7:160	Necrostatin_A549_100uM_6h	0.587439	No
38	CPC006_NCIH596_6H:BRD-K26664453-001-03-4:10	Cytochalasin B_NCIH596_10uM_6h	0.584056	No
39	CPC014_A549_24H:BRD-K64052750-001-05-0:10	Gefitinib_A549_10uM_24h	0.557123	Yes
40	PCLB003_HCC515_24H:BRD-K78431006-001-05-2:10	Crizotinib_HCC515_10uM_24h	0.554446	Yes
41	LJP005_HCC515_24H:K01	PLX-4720_HCC515_10uM_24h	0.545822	No
42	CPC020_A549_6H:BRD-A87606379-001-19-0:10	Nadolol_A549_10uM_6h	0.540194	No
43	LJP007_HCC515_24H:E01	Ipatasertib_HCC515_10uM_24h	0.510499	No
44	CPC003_HCC515_24H:BRD-K46556543-237-03-0:10	Canrenoate_HCC515_10uM_24h	0.508091	No
45	CPC007_A549_24H:BRD-K19433082-001-04-0:10	CHEMBL1269896_A549_10uM_24h	0.4969	No
46	CPC014_HCC515_6H:BRD-K78431006-001-02-9:10	Crizotinib_HCC515_10uM_6h	0.477798	Yes
47	LJP005_HCC515_24H:A19	Crizotinib_HCC515_10uM_24h	0.473759	Yes
48	CPC006_T3M10_6H:BRD-A58048407-001-10-5:10	Nimodipine_T3M10_10uM_6h	0.473479	No
49	CPC013_HCC515_6H:BRD-K66175015-001-01-7:10	Afatinib_HCC515_10uM_6h	0.46465	Yes
50	CPC002_HCC515_24H:BRD-K37289225-001-19-0:10	Clozapine_HCC515_10uM_24h	0.447272	No
51	CPC011_A549_6H:BRD-K97514127-045-02-0:10	Vinorelbine_A549_10uM_6h	0.443596	Yes
52	CPC009_HCC515_6H:BRD-K70251741-001-03-7:10	KUC104142_HCC515_10uM_6h	0.429627	No
53	CPC006_HCC515_6H:BRD-K85606544-001-01-8:10	Neratinib_HCC515_10uM_6h	0.423364	No
54	CPC004_HCC515_24H:BRD-A36066264-001-03-1:10	Ovasterol-beta_HCC515_10uM_24h	0.413221	No
55	CPC013_A549_6H:BRD-K66175015-001-01-7:10	Afatinib_A549_10uM_6h	0.411014	Yes
56	CPC011_A549_24H:BRD-K97514127-045-02-0:10	Vinorelbine_A549_10uM_24h	0.399283	Yes
57	CPC019_A549_24H:BRD-K99311057-001-03-4:10	ZINC01045466_A549_10uM_24h	0.397334	No
58	CPC014_A549_24H:BRD-K64052750-001-04-3:10	Gefitinib_A549_10uM_24h	0.344719	Yes
59	CPC014_A549_24H:BRD-M30523314-002-01-5:10	vinorelbine_A549_10uM_24h	0.326803	Yes
60	LJP009_A549_24H:H07	Dabrafenib_A549_10uM_24h	0.27172	Yes
61	CPC003_HCC515_6H:BRD-K76205745-001-04-1:10	114798-26-4_HCC515_10uM_6h	0.259177	No
62	CPC001_HCC515_24H:BRD-K92492521-001-01-1:10	LY255283_HCC515_10uM_24h	0.236131	No
63	CPC014_A549_6H:BRD-K64052750-001-04-3:10	Gefitinib_A549_10uM_6h	0.232967	Yes
64	CPC012_A549_6H:BRD-K05562558-001-01-3:10	BRD-K05562558_A549_10uM_6h	0.15534	No
65	CPC012_A549_6H:BRD-K31851742-001-01-5:10	4-(3,5-Dimethyl-4-nitro-1H-pyrazol-1-yl)butanoic acid_A549_10uM_6h	0.133612	No
66	CPC009_A549_6H:BRD-K65242613-001-04-6:10	Triazolothiadiazine, 29_A549_10uM_6h	0	No
