# Supplementary material for: DrugReSC: targeting disease-critical cell subpopulations with single-cell transcriptomic data for drug repurposing in cancer
Source: Brief Bioinform. 2024 Sep 30;25(6):bbae490. doi: 10.1093/bib/bbae490 (PMC11442150; doi:10.1093/bib/bbae490)
Supplement: Supplementary_bbae490 [file supplementary_bbae490.zip › Supplementary Table 16. RCC_predicted_tables.xlsx]

## Sheet: Replicate 1
rank	L1000_id	drug_instance_information	scores	FDA_approved
1	CPC013_HA1E_6H:BRD-K23984367-075-05-3:10	Sorafenib_HA1E_10uM_6h	1	Yes
2	REP.A016_HA1E_24H:H07	Tivozanib_HA1E_10uM_24h	0.866049	Yes
3	LJP007_HA1E_24H:C01	Tivozanib_HA1E_10uM_24h	0.791145	Yes
4	CPC001_HA1E_6H:BRD-K11927976-050-01-1:10	UNII-5308DT8060_HA1E_10uM_6h	0.756452	No
5	CPC014_HA1E_6H:BRD-K74514084-003-01-9:10	Pazopanib_HA1E_10uM_6h	0.605964	Yes
6	MUC.CP002_NKDBA_24H:BRD-K28288650-001-01-5:9.9075	BRD-K28288650_NKDBA_10uM_24h	0.604431	No
7	PCLB003_HA1E_24H:BRD-K64106162-001-02-3:10	BRD-K64106162_HA1E_10uM_24h	0.585784	No
8	CPC005_HA1E_6H:BRD-K55127134-300-07-0:10	Fluphenazine_HA1E_10uM_6h	0.557343	No
9	CPC004_HA1E_24H:BRD-A26384407-001-15-2:10	Chlorthalidone_HA1E_10uM_24h	0.552422	No
10	CPC009_HA1E_6H:BRD-K19724398-019-01-9:10	CHEMBL1716096_HA1E_10uM_6h	0.48398	No
11	LJP007_HA1E_24H:D07	Cabozantinib_HA1E_10uM_24h	0.481948	Yes
12	LJP006_HA1E_24H:B07	Sorafenib_HA1E_10uM_24h	0.464922	Yes
13	CPC006_HA1E_6H:BRD-K53414658-001-01-7:10	Tivozanib_HA1E_10uM_6h	0.462075	Yes
14	CPC010_HA1E_6H:BRD-K81418486:10	Vorinostat_HA1E_10uM_6h	0.445662	No
15	REP.A016_HA1E_24H:C01	Cabozantinib_HA1E_10uM_24h	0.430019	Yes
16	BRAF001_HEK293T_6H:BRD-K23984367-001-04-2:10	Sorafenib_HEK293T_10uM_6h	0.42182	Yes
17	REP.A007_HA1E_24H:C13	2-Methoxyestradiol_HA1E_10uM_24h	0.405481	No
18	CPC006_HA1E_24H:BRD-K53414658-001-01-7:10	Tivozanib_HA1E_10uM_24h	0.38016	Yes
19	BRAF001_HEK293T_24H:BRD-K23984367-001-04-2:10	Sorafenib_HEK293T_10uM_24h	0.36866	Yes
20	CPC006_HA1E_6H:BRD-K06980535-003-15-0:10	Promazine_HA1E_10uM_6h	0.350982	No
21	REP.A012_HA1E_24H:O07	ICI 182,780_HA1E_10uM_24h	0.31577	No
22	LJP007_HA1E_24H:I07	Pazopanib_HA1E_10uM_24h	0.29969	Yes
23	CPC006_HA1E_6H:BRD-K81418486:10	Vorinostat_HA1E_10uM_6h	0.294623	No
24	CPC010_HA1E_6H:BRD-K36591038-001-05-6:10	AC1NAL7D_HA1E_10uM_6h	0.26632	No
25	CPC013_HA1E_6H:BRD-K49810818-001-01-0:10	sorafenib_HA1E_10uM_6h	0.22009	Yes
26	REP.A020_HA1E_24H:H13	Exherin (trifluoroacetate)_HA1E_10uM_24h	0.210789	No
27	REP.A006_HA1E_24H:P01	Sorafenib_HA1E_10uM_24h	0.186409	Yes
28	CPC001_HA1E_6H:BRD-K79930101-300-01-1:10	CHEMBL453376_HA1E_10uM_6h	0.180243	No
29	CPC004_HA1E_6H:BRD-K39987650-001-15-9:10	Bisacodyl_HA1E_10uM_6h	0.15237	No
30	REP.A025_HA1E_24H:I01	Pazopanib_HA1E_10uM_24h	0.117757	Yes
31	CPC013_HA1E_6H:BRD-K29905972-001-03-0:10	Axitinib_HA1E_10uM_6h	0.016243	Yes
32	CPC002_HA1E_6H:BRD-A93000692-001-02-4:10	Ciglitazone_HA1E_10uM_6h	0	No

## Sheet: Replicate 2
rank	L1000_id	drug_instance_information	scores	FDA_approved
1	CPC006_HA1E_6H:BRD-K53414658-001-01-7:10	Tivozanib_HA1E_10uM_6h	1	Yes
2	REP.A005_HA1E_24H:F13	AZELAIC ACID_HA1E_10uM_24h	0.877792	No
3	CPC014_HA1E_6H:BRD-K74514084-003-01-9:10	Pazopanib_HA1E_10uM_6h	0.840281	Yes
4	REP.A016_HA1E_24H:H07	Tivozanib_HA1E_10uM_24h	0.784599	Yes
5	REP.A013_HA1E_24H:N19	Defactinib_HA1E_10uM_24h	0.752475	No
6	LJP006_HA1E_24H:B07	Sorafenib_HA1E_10uM_24h	0.66342	Yes
7	CPC006_HA1E_24H:BRD-K53414658-001-01-7:10	Tivozanib_HA1E_10uM_24h	0.653417	Yes
8	LJP007_HA1E_24H:C01	Tivozanib_HA1E_10uM_24h	0.604547	Yes
9	REP.A016_HA1E_24H:C01	Cabozantinib_HA1E_10uM_24h	0.580508	Yes
10	CPC013_HA1E_6H:BRD-K49810818-001-01-0:10	sorafenib_HA1E_10uM_6h	0.556807	Yes
11	CPC002_HA1E_6H:BRD-K97810537-001-03-7:10	Beclomethasone Dipropionate_HA1E_10uM_6h	0.497087	No
12	LJP007_HA1E_24H:D07	Cabozantinib_HA1E_10uM_24h	0.475516	Yes
13	CPC003_HA1E_24H:BRD-K28453807-003-05-4:10	STK179629_HA1E_10uM_24h	0.456104	No
14	LJP007_HA1E_24H:I07	Pazopanib_HA1E_10uM_24h	0.431205	Yes
15	MUC.CP003_NKDBA_24H:BRD-A19037878-001-02-3:10	Trichostatin A, Streptomyces Sp._NKDBA_10uM_24h	0.364875	No
16	CPC013_HA1E_6H:BRD-K23984367-075-05-3:10	Sorafenib_HA1E_10uM_6h	0.364397	Yes
17	REP.A021_HA1E_24H:M19	Neratinib_HA1E_10uM_24h	0.341405	No
18	CPC014_HA1E_6H:BRD-K07061353-001-01-1:10	N-(4-Bromophenyl)-2-{[5-(2-chlorophenyl)-4-phenyl-4H-1,2,4-triazol-3-yl]sulfanyl}acetamide_HA1E_10uM_6h	0.296682	No
19	HDAC002_HA1E_24H:BRD-K26510616-001-01-7:10	SCHEMBL16892136_HA1E_10uM_24h	0.228573	No
20	REP.A006_HA1E_24H:P01	Sorafenib_HA1E_10uM_24h	0.212675	Yes
21	REP.A004_HA1E_24H:M19	LY2784544_HA1E_10uM_24h	0.204108	No
22	BRAF001_HEK293T_24H:BRD-K23984367-001-04-2:10	Sorafenib_HEK293T_10uM_24h	0.197975	Yes
23	CPC001_HA1E_6H:BRD-K13642330-001-02-6:10	Apigetrin_HA1E_10uM_6h	0.171983	No
24	REP.A025_HA1E_24H:I01	Pazopanib_HA1E_10uM_24h	0.142979	Yes
25	REP.A007_HA1E_24H:G07	Toremifene_HA1E_10uM_24h	0.141579	No
26	CPC007_HA1E_24H:BRD-K51608872-001-15-6:10	SMR000076922_HA1E_10uM_24h	0.108826	No
27	CPC013_HA1E_6H:BRD-K29905972-001-03-0:10	Axitinib_HA1E_10uM_6h	0.0984733	Yes
28	CPC002_HA1E_6H:BRD-K76617868-003-03-6:10	Fasudil_HA1E_10uM_6h	0.0921779	No
29	REP.A017_HA1E_24H:D01	Vismodegib (GDC-0449)_HA1E_10uM_24h	0.0565517	No
30	BRAF001_HEK293T_6H:BRD-K23984367-001-04-2:10	Sorafenib_HEK293T_10uM_6h	0.0270017	Yes
31	CPC011_HA1E_6H:BRD-K71103788-001-04-1:10	Duloxetine_HA1E_10uM_6h	0.0142896	No
32	CPC011_HA1E_6H:BRD-K51485625-001-04-3:10	Ritonavir_HA1E_10uM_6h	0	No

## Sheet: Replicate 3
rank	L1000_id	drug_instance_information	scores	FDA_approved
1	CPC006_HA1E_6H:BRD-K53414658-001-01-7:10	Tivozanib_HA1E_10uM_6h	1	Yes
2	REP.A016_HA1E_24H:H07	Tivozanib_HA1E_10uM_24h	0.85632	Yes
3	LJP007_HA1E_24H:D07	Cabozantinib_HA1E_10uM_24h	0.6471	Yes
4	CPC014_HA1E_6H:BRD-K83794624-001-01-7:10	Pirarubicin_HA1E_10uM_6h	0.638456	No
5	LJP006_HA1E_24H:B07	Sorafenib_HA1E_10uM_24h	0.584655	Yes
6	CPC014_HA1E_6H:BRD-K74514084-003-01-9:10	Pazopanib_HA1E_10uM_6h	0.558416	Yes
7	BRAF001_HEK293T_6H:BRD-K23984367-001-04-2:10	Sorafenib_HEK293T_10uM_6h	0.540392	Yes
8	CPC009_HA1E_6H:BRD-K52321331-019-01-2:10	CHEMBL1367741_HA1E_10uM_6h	0.537616	No
9	CPC014_HA1E_6H:BRD-K72703948-001-04-4:10	331771-20-1_HA1E_10uM_6h	0.532978	No
10	REP.A022_HA1E_24H:I07	GDC-0068_HA1E_10uM_24h	0.448899	No
11	BRAF001_HEK293T_24H:BRD-K23984367-001-04-2:10	Sorafenib_HEK293T_10uM_24h	0.44379	Yes
12	LJP007_HA1E_24H:C01	Tivozanib_HA1E_10uM_24h	0.425136	Yes
13	CPC002_HA1E_24H:BRD-A76528577-065-01-2:10	vincristine_HA1E_10uM_24h	0.423983	No
14	CPC013_HA1E_6H:BRD-K23984367-075-05-3:10	Sorafenib_HA1E_10uM_6h	0.418666	Yes
15	CPC001_HA1E_6H:BRD-K79930101-300-01-1:10	CHEMBL453376_HA1E_10uM_6h	0.416451	No
16	CPC006_HA1E_24H:BRD-K53414658-001-01-7:10	Tivozanib_HA1E_10uM_24h	0.412365	Yes
17	REP.A016_HA1E_24H:C01	Cabozantinib_HA1E_10uM_24h	0.389934	Yes
18	REP.A006_HA1E_24H:P01	Sorafenib_HA1E_10uM_24h	0.385528	Yes
19	CPC013_HA1E_6H:BRD-K29905972-001-03-0:10	Axitinib_HA1E_10uM_6h	0.339216	Yes
20	LJP007_HA1E_24H:I07	Pazopanib_HA1E_10uM_24h	0.338794	Yes
21	CPC013_HA1E_6H:BRD-K49810818-001-01-0:10	sorafenib_HA1E_10uM_6h	0.337218	Yes
22	CPC002_HA1E_6H:BRD-K44849676-001-05-5:10	Capsazepine_HA1E_10uM_6h	0.336036	No
23	REP.A025_HA1E_24H:I01	Pazopanib_HA1E_10uM_24h	0.29626	Yes
24	CPC003_HA1E_24H:BRD-K08438429-001-01-0:10	NNC 26-9100_HA1E_10uM_24h	0.292737	No
25	CPC007_HA1E_24H:BRD-K16472144-001-05-4:10	SMR000132203_HA1E_10uM_24h	0.27979	No
26	REP.A023_HA1E_24H:P19	Diazoxide_HA1E_10uM_24h	0.234326	No
27	REP.A022_HA1E_24H:F19	Aripiprazole_HA1E_10uM_24h	0.203493	No
28	CPC005_HA1E_24H:BRD-K63430059-001-09-9:10	Methoxsalen_HA1E_10uM_24h	0.187239	No
29	CPC004_HA1E_24H:BRD-A10188456-001-03-1:10	SPECTRUM_000898_HA1E_10uM_24h	0.163503	No
30	CPC014_HA1E_6H:BRD-K05977823-001-01-2:10	TENOVIN-1_HA1E_10uM_6h	0.137048	No
31	REP.A026_HA1E_24H:F01	Tandutinib_HA1E_10uM_24h	0.133283	No
32	CPC014_HA1E_6H:BRD-A36707673-001-01-9:10	Hydroxycholesterol_HA1E_10uM_6h	0	No

## Sheet: Replicate 4
rank	L1000_id	drug_instance_information	scores	FDA_approved
1	LJP007_HA1E_24H:C01	Tivozanib_HA1E_10uM_24h	1	Yes
2	REP.A016_HA1E_24H:H07	Tivozanib_HA1E_10uM_24h	0.880668	Yes
3	CPC002_HA1E_6H:BRD-A62336480-001-02-5:10	Niguldipine_HA1E_10uM_6h	0.700713	No
4	CPC014_HA1E_6H:BRD-K50140147-001-01-0:10	TAE-684_HA1E_10uM_6h	0.647194	No
5	CPC013_HA1E_6H:BRD-K49810818-001-01-0:10	sorafenib_HA1E_10uM_6h	0.637704	Yes
6	BRAF001_HEK293T_24H:BRD-K23984367-001-04-2:10	Sorafenib_HEK293T_10uM_24h	0.633975	Yes
7	LJP006_HA1E_24H:B07	Sorafenib_HA1E_10uM_24h	0.612858	Yes
8	REP.A016_HA1E_24H:C01	Cabozantinib_HA1E_10uM_24h	0.603451	Yes
9	CPC006_HA1E_6H:BRD-K02822062-001-01-3:10	CT-200783_HA1E_10uM_6h	0.593719	No
10	REP.A027_HA1E_24H:J19	Ranolazine_HA1E_10uM_24h	0.588748	No
11	CPC006_HA1E_6H:BRD-K53414658-001-01-7:10	Tivozanib_HA1E_10uM_6h	0.586725	Yes
12	LJP007_HA1E_24H:D07	Cabozantinib_HA1E_10uM_24h	0.531975	Yes
13	CPC014_HA1E_6H:BRD-K74514084-003-01-9:10	Pazopanib_HA1E_10uM_6h	0.45575	Yes
14	CPC003_HA1E_24H:BRD-A75172220-001-03-2:10	AC1NSZCT_HA1E_10uM_24h	0.441224	No
15	REP.A025_HA1E_24H:I01	Pazopanib_HA1E_10uM_24h	0.434718	Yes
16	CPC013_HA1E_6H:BRD-K29905972-001-03-0:10	Axitinib_HA1E_10uM_6h	0.420086	Yes
17	LJP005_HA1E_24H:O07	WH-4-025_HA1E_10uM_24h	0.417509	No
18	REP.A006_HA1E_24H:P01	Sorafenib_HA1E_10uM_24h	0.414301	Yes
19	CPC010_HA1E_6H:BRD-K59369769-001-08-8:10	Tozasertib_HA1E_10uM_6h	0.38364	No
20	CPC006_HA1E_24H:BRD-K53414658-001-01-7:10	Tivozanib_HA1E_10uM_24h	0.369887	Yes
21	CPC002_HA1E_24H:BRD-K10042277-001-04-3:10	N-Desmethylclozapine_HA1E_10uM_24h	0.351071	No
22	CPC006_HA1E_24H:BRD-A69951442-001-01-3:10	BRD-A69951442-001-01-3_HA1E_10uM_24h	0.319377	No
23	CPC013_HA1E_6H:BRD-K23984367-075-05-3:10	Sorafenib_HA1E_10uM_6h	0.311959	Yes
24	REP.A013_HA1E_24H:H19	Gemifloxacin_HA1E_10uM_24h	0.169308	No
25	CPC007_HA1E_6H:BRD-A02809788-001-06-4:10	MLS002729074_HA1E_10uM_6h	0.162001	No
26	CPC001_HA1E_6H:BRD-K58938839-001-03-8:10	Cyclopamine_HA1E_10uM_6h	0.144386	No
27	LJP007_HA1E_24H:I07	Pazopanib_HA1E_10uM_24h	0.126613	Yes
28	REP.A024_HA1E_24H:M19	Leflunomide_HA1E_10uM_24h	0.120307	No
29	BRAF001_HEK293T_6H:BRD-K23984367-001-04-2:10	Sorafenib_HEK293T_10uM_6h	0.115087	Yes
30	CPC013_HA1E_6H:BRD-K17743125-001-03-5:10	Belinostat_HA1E_10uM_6h	0.0588816	No
31	REP.A015_HA1E_24H:D13	Vemurafenib_HA1E_10uM_24h	0.0577046	No
32	CPC002_HA1E_6H:BRD-K71726959-001-04-2:10	N9-Isopropylolomoucine_HA1E_10uM_6h	0	No

## Sheet: Replicate 5
rank	L1000_id	drug_instance_information	scores	FDA_approved
1	CPC006_HA1E_6H:BRD-K53414658-001-01-7:10	Tivozanib_HA1E_10uM_6h	1	Yes
2	CPC006_HA1E_6H:BRD-K34581968-001-01-2:11.1	BMS-536924_HA1E_10uM_6h	0.742151	No
3	LJP007_HA1E_24H:D07	Cabozantinib_HA1E_10uM_24h	0.640643	Yes
4	CPC013_HA1E_6H:BRD-K49810818-001-01-0:10	sorafenib_HA1E_10uM_6h	0.618777	Yes
5	CPC013_HA1E_6H:BRD-K74623475-001-02-7:10	CHEMBL3185054_HA1E_10uM_6h	0.587918	No
6	REP.A016_HA1E_24H:H07	Tivozanib_HA1E_10uM_24h	0.563496	Yes
7	LJP006_HA1E_24H:B07	Sorafenib_HA1E_10uM_24h	0.539564	Yes
8	CPC006_HA1E_24H:BRD-K53414658-001-01-7:10	Tivozanib_HA1E_10uM_24h	0.523394	Yes
9	CPC014_HA1E_6H:BRD-K74514084-003-01-9:10	Pazopanib_HA1E_10uM_6h	0.496979	Yes
10	REP.A016_HA1E_24H:C01	Cabozantinib_HA1E_10uM_24h	0.474169	Yes
11	CPC013_HA1E_6H:BRD-K23984367-075-05-3:10	Sorafenib_HA1E_10uM_6h	0.473636	Yes
12	BRAF001_HEK293T_24H:BRD-K23984367-001-04-2:10	Sorafenib_HEK293T_10uM_24h	0.447109	Yes
13	LJP007_HA1E_24H:C01	Tivozanib_HA1E_10uM_24h	0.420056	Yes
14	CPC009_HA1E_6H:BRD-K40151202-001-04-6:10	N,N-Diethyl-2-(5-oxo-2,3-dihydro[1,3]thiazolo[3',2':1,2]pyrimido[5,4-b]indol-6(5H)-yl)acetamide_HA1E_10uM_6h	0.328895	No
15	REP.A017_HA1E_24H:I19	Oxybutynin_HA1E_10uM_24h	0.249895	No
16	BRAF001_HEK293T_6H:BRD-K23984367-001-04-2:10	Sorafenib_HEK293T_10uM_6h	0.22495	Yes
17	CPC003_HA1E_24H:BRD-K31477169-001-02-1:10	Methyl Everninic acid_HA1E_10uM_24h	0.186884	No
18	CPC003_HA1E_6H:BRD-K95921201-001-07-0:10	Reserpine_HA1E_10uM_6h	0.181397	No
19	CPC003_HA1E_24H:BRD-K37883585-001-01-2:10	CHEMBL57427_HA1E_10uM_24h	0.154844	No
20	REP.A006_HA1E_24H:P01	Sorafenib_HA1E_10uM_24h	0.14856	Yes
21	PCLB003_HA1E_24H:BRD-K18910433-001-26-7:10	Estradiol_HA1E_10uM_24h	0.0965445	No
22	MUC.CP001_NKDBA_24H:BRD-K21368140-001-01-0:10.0675	SA-1938862_NKDBA_10uM_24h	0.096022	No
23	CPC003_HA1E_24H:BRD-K28168037-001-01-3:10	CBIOL_001848_HA1E_10uM_24h	0.0845916	No
24	REP.A004_HA1E_24H:L01	Solifenacin succinate_HA1E_10uM_24h	0.0717577	No
25	CPC009_HA1E_6H:BRD-K66908362-001-07-7:10	MLS000862515_HA1E_10uM_6h	0.0696432	No
26	CPC005_HA1E_6H:BRD-K49294207-300-01-2:10	SCHEMBL2394914_HA1E_10uM_6h	0.051415	No
27	CPC013_HA1E_6H:BRD-K29905972-001-03-0:10	Axitinib_HA1E_10uM_6h	0.0311203	Yes
28	REP.A021_HA1E_24H:B19	K784-3187_HA1E_10uM_24h	0.0296465	No
29	LJP007_HA1E_24H:I07	Pazopanib_HA1E_10uM_24h	0.0213857	Yes
30	REP.A019_HA1E_24H:E01	NXY 059_HA1E_10uM_24h	0.00987393	No
31	CPC020_HA1E_6H:BRD-A07780951-065-05-0:10	Metaproterenol_HA1E_10uM_6h	0.00683011	No
32	REP.A025_HA1E_24H:I01	Pazopanib_HA1E_10uM_24h	0	Yes

## Sheet: Replicate 6
rank	L1000_id	drug_instance_information	scores	FDA_approved
1	REP.A016_HA1E_24H:H07	Tivozanib_HA1E_10uM_24h	1	Yes
2	CPC006_HA1E_6H:BRD-K53414658-001-01-7:10	Tivozanib_HA1E_10uM_6h	0.989093	Yes
3	LJP007_HA1E_24H:D07	Cabozantinib_HA1E_10uM_24h	0.876019	Yes
4	LJP006_HA1E_24H:B07	Sorafenib_HA1E_10uM_24h	0.737241	Yes
5	CPC006_HA1E_24H:BRD-K53414658-001-01-7:10	Tivozanib_HA1E_10uM_24h	0.714132	Yes
6	CPC003_HA1E_6H:BRD-K14844937-001-01-6:10	Methyl-6,7-dimethoxy-4-ethyl-beta-carboline-3-carboxylate_HA1E_10uM_6h	0.681297	No
7	CPC014_HA1E_6H:BRD-K72420232-001-01-6:10	WZ 4002_HA1E_10uM_6h	0.668006	No
8	BRAF001_HEK293T_24H:BRD-A19037878-001-01-5:10	Trichostatin A, Streptomyces Sp._HEK293T_10uM_24h	0.667451	No
9	BRAF001_HEK293T_24H:BRD-K23984367-001-04-2:10	Sorafenib_HEK293T_10uM_24h	0.667005	Yes
10	CPC003_HA1E_24H:BRD-K14807180-001-01-7:10	SB 221284_HA1E_10uM_24h	0.66085	No
11	CPC014_HA1E_6H:BRD-K74514084-003-01-9:10	Pazopanib_HA1E_10uM_6h	0.636764	Yes
12	CPC004_HA1E_6H:BRD-A40639672-234-09-9:10	Ketorolac_HA1E_10uM_6h	0.605259	No
13	CPC013_HA1E_6H:BRD-K49810818-001-01-0:10	sorafenib_HA1E_10uM_6h	0.599687	Yes
14	CPC002_HA1E_24H:BRD-A67433117-001-01-8:10	KBIO2_001961_HA1E_10uM_24h	0.586183	No
15	CPC002_HA1E_6H:BRD-K33204703-001-03-8:10	Tyrphostin B7_HA1E_10uM_6h	0.575155	No
16	REP.A006_HA1E_24H:P01	Sorafenib_HA1E_10uM_24h	0.556398	Yes
17	CPC005_HA1E_24H:BRD-K50464341-001-02-6:10	E6 Berbamine_HA1E_10uM_24h	0.545075	No
18	REP.A018_HA1E_24H:E07	Telotristat_HA1E_10uM_24h	0.523927	No
19	REP.A016_HA1E_24H:C01	Cabozantinib_HA1E_10uM_24h	0.507665	Yes
20	CPC013_HA1E_6H:BRD-K29905972-001-03-0:10	Axitinib_HA1E_10uM_6h	0.484524	Yes
21	CPC004_HA1E_24H:BRD-K77947974-001-05-6:10	Fluspirilene_HA1E_10uM_24h	0.438642	No
22	LJP006_HA1E_24H:P19	rifampicin_HA1E_10uM_24h	0.434833	No
23	CPC013_HA1E_6H:BRD-K23984367-075-05-3:10	Sorafenib_HA1E_10uM_6h	0.402159	Yes
24	CPC004_HA1E_6H:BRD-K45252063-001-06-0:10	Clofibrate_HA1E_10uM_6h	0.396886	No
25	LJP007_HA1E_24H:C01	Tivozanib_HA1E_10uM_24h	0.374546	Yes
26	BRAF001_HEK293T_6H:BRD-K23984367-001-04-2:10	Sorafenib_HEK293T_10uM_6h	0.366897	Yes
27	CPC001_HA1E_6H:BRD-K81709173-001-03-8:10	Halcinonide_HA1E_10uM_6h	0.366695	No
28	CPC014_HA1E_6H:BRD-U97083655-000-01-1:10	Teicoplanin_HA1E_10uM_6h	0.301023	No
29	LJP007_HA1E_24H:I07	Pazopanib_HA1E_10uM_24h	0.24197	Yes
30	REP.A025_HA1E_24H:I01	Pazopanib_HA1E_10uM_24h	0.235462	Yes
31	CPC013_HA1E_6H:BRD-K30545681-001-01-7:10	CID_706244_HA1E_10uM_6h	0.129515	No
32	CPC003_HA1E_24H:BRD-K34415467-003-08-0:10	Trimethobenzamide_HA1E_10uM_24h	0	No

## Sheet: Replicate 7
rank	L1000_id	drug_instance_information	scores	FDA_approved
1	CPC014_HA1E_6H:BRD-K74514084-003-01-9:10	Pazopanib_HA1E_10uM_6h	1	Yes
2	REP.A016_HA1E_24H:H07	Tivozanib_HA1E_10uM_24h	0.954118	Yes
3	LJP007_HA1E_24H:D07	Cabozantinib_HA1E_10uM_24h	0.922543	Yes
4	CPC006_HA1E_6H:BRD-K53414658-001-01-7:10	Tivozanib_HA1E_10uM_6h	0.893471	Yes
5	CPC006_HA1E_24H:BRD-K53414658-001-01-7:10	Tivozanib_HA1E_10uM_24h	0.888403	Yes
6	LJP007_HA1E_24H:C01	Tivozanib_HA1E_10uM_24h	0.831949	Yes
7	CPC013_HA1E_6H:BRD-K23984367-075-05-3:10	Sorafenib_HA1E_10uM_6h	0.814156	Yes
8	CPC002_HA1E_6H:BRD-A17453586-003-01-5:10	MDL 72832_HA1E_10uM_6h	0.810976	No
9	BRAF001_HEK293T_6H:BRD-K23984367-001-04-2:10	Sorafenib_HEK293T_10uM_6h	0.786296	Yes
10	REP.A016_HA1E_24H:C01	Cabozantinib_HA1E_10uM_24h	0.779693	Yes
11	LJP008_HA1E_24H:G01	PFI-1_HA1E_10uM_24h	0.776176	No
12	CPC019_HA1E_6H:BRD-K57200229-001-04-0:10	BRD-K57200229-001-01-6_HA1E_10uM_6h	0.735347	No
13	LJP006_HA1E_24H:B07	Sorafenib_HA1E_10uM_24h	0.721904	Yes
14	BRAF001_HEK293T_24H:BRD-K23984367-001-04-2:10	Sorafenib_HEK293T_10uM_24h	0.716491	Yes
15	CPC013_HA1E_6H:BRD-K28774715-001-05-8:10	MLS001150507_HA1E_10uM_6h	0.652294	No
16	CPC013_HA1E_6H:BRD-K49810818-001-01-0:10	sorafenib_HA1E_10uM_6h	0.651339	Yes
17	LJP009_HA1E_24H:K07	GSK 1059615_HA1E_10uM_24h	0.585145	No
18	CPC005_HA1E_24H:BRD-K93080877-001-02-1:10	Ala-Ala-Phe-Cmk_HA1E_10uM_24h	0.583419	No
19	CPC013_HA1E_6H:BRD-K29905972-001-03-0:10	Axitinib_HA1E_10uM_6h	0.561016	Yes
20	REP.A007_HA1E_24H:E13	Ganetespib (STA-9090)_HA1E_10uM_24h	0.501722	No
21	REP.A025_HA1E_24H:I01	Pazopanib_HA1E_10uM_24h	0.496015	Yes
22	MUC.CP002_NKDBA_24H:BRD-K37083752-001-01-6:9.9068	SA-90030_NKDBA_10uM_24h	0.478544	No
23	CPC001_HA1E_24H:BRD-K62353524-001-01-8:10	DY131_HA1E_10uM_24h	0.471547	No
24	REP.A023_HA1E_24H:J19	VX-222 (VCH-222, Lomibuvir)_HA1E_10uM_24h	0.413866	No
25	CPC013_HA1E_6H:BRD-K82395301-001-01-4:10	AG-205/40776311_HA1E_10uM_6h	0.379763	No
26	REP.A006_HA1E_24H:P01	Sorafenib_HA1E_10uM_24h	0.378913	Yes
27	CPC005_HA1E_6H:BRD-A17535965-001-02-2:10	Gelsemine_HA1E_10uM_6h	0.358315	No
28	CPC007_HA1E_24H:BRD-K96352593-001-06-5:10	CHEMBL1408258_HA1E_10uM_24h	0.263464	No
29	CPC009_HA1E_6H:BRD-K86086851-001-03-5:10	KUC104145_HA1E_10uM_6h	0.147408	No
30	CPC003_HA1E_6H:BRD-K19360254-001-01-3:10	Ergocornine_HA1E_10uM_6h	0.121597	No
31	CPC014_HA1E_6H:BRD-U32365159-000-01-1:10	XMD-1527_HA1E_10uM_6h	0.0421008	No
32	LJP007_HA1E_24H:I07	Pazopanib_HA1E_10uM_24h	0	Yes

## Sheet: Replicate 8
rank	L1000_id	drug_instance_information	scores	FDA_approved
1	LJP007_HA1E_24H:C01	Tivozanib_HA1E_10uM_24h	1	Yes
2	REP.A016_HA1E_24H:H07	Tivozanib_HA1E_10uM_24h	0.862774	Yes
3	LJP007_HA1E_24H:D07	Cabozantinib_HA1E_10uM_24h	0.707298	Yes
4	CPC006_HA1E_6H:BRD-K53414658-001-01-7:10	Tivozanib_HA1E_10uM_6h	0.688825	Yes
5	LJP006_HA1E_24H:B07	Sorafenib_HA1E_10uM_24h	0.680861	Yes
6	CPC006_HA1E_24H:BRD-K90382497-001-03-2:10	GW843682X_HA1E_10uM_24h	0.679774	No
7	CPC001_HA1E_24H:BRD-K12184470-300-01-8:10	NCGC00018102-06_HA1E_10uM_24h	0.649032	No
8	CPC013_HA1E_6H:BRD-K23984367-075-05-3:10	Sorafenib_HA1E_10uM_6h	0.57862	Yes
9	CPC004_HA1E_6H:BRD-K22134346-001-11-6:10	Simvastatin_HA1E_10uM_6h	0.525525	No
10	CPC014_HA1E_6H:BRD-K05104363-001-04-3:10	CI-1040_HA1E_10uM_6h	0.492554	No
11	CPC006_HA1E_24H:BRD-K53414658-001-01-7:10	Tivozanib_HA1E_10uM_24h	0.479157	Yes
12	CPC006_HA1E_6H:BRD-A15079084-001-02-9:10	Phorbol 12-myristate-13-acetate_HA1E_10uM_6h	0.420591	No
13	CPC014_HA1E_6H:BRD-K74514084-003-01-9:10	Pazopanib_HA1E_10uM_6h	0.401832	Yes
14	CRCGN001_HA1E_6H:BRD-A42383464-001-04-8:10	Actinomycin-D_HA1E_10uM_6h	0.390284	No
15	CPC013_HA1E_6H:BRD-K29905972-001-03-0:10	Axitinib_HA1E_10uM_6h	0.367199	Yes
16	CPC013_HA1E_6H:BRD-K49810818-001-01-0:10	sorafenib_HA1E_10uM_6h	0.353603	Yes
17	CPC003_HA1E_24H:BRD-K62996583-001-03-8:10	Lidoflazine_HA1E_10uM_24h	0.329307	No
18	REP.A010_HA1E_24H:D01	BRD-K00248354_HA1E_10uM_24h	0.327929	No
19	BRAF001_HEK293T_6H:BRD-K23984367-001-04-2:10	Sorafenib_HEK293T_10uM_6h	0.324428	Yes
20	REP.A025_HA1E_24H:I01	Pazopanib_HA1E_10uM_24h	0.294855	Yes
21	REP.A016_HA1E_24H:C01	Cabozantinib_HA1E_10uM_24h	0.28148	Yes
22	CPC003_HA1E_24H:BRD-K13032584-003-03-7:10	Procarbazine_HA1E_10uM_24h	0.261376	No
23	CPC003_HA1E_6H:BRD-K21565985-001-15-9:10	Xylazine_HA1E_10uM_6h	0.25224	No
24	BRAF001_HEK293T_24H:BRD-K23984367-001-04-2:10	Sorafenib_HEK293T_10uM_24h	0.248736	Yes
25	CPC005_HA1E_24H:BRD-A53077924-236-01-4:10	Tianeptine_HA1E_10uM_24h	0.246498	No
26	CPC009_HA1E_6H:BRD-K08325710-001-01-7:10	MLS003337112_HA1E_10uM_6h	0.202325	No
27	CPC004_HA1E_6H:BRD-K03557653-001-02-7:10	Sappanone A Trimethyl Ether_HA1E_10uM_6h	0.190403	No
28	REP.A006_HA1E_24H:P01	Sorafenib_HA1E_10uM_24h	0.182268	Yes
29	CPC014_HA1E_6H:BRD-K99260425-001-01-2:10	SDX-101_HA1E_10uM_6h	0.101645	No
30	CPC013_HA1E_6H:BRD-K28789065-001-01-1:10	HMS1476K01_HA1E_10uM_6h	0.0208573	No
31	LJP007_HA1E_24H:I07	Pazopanib_HA1E_10uM_24h	0.00518054	Yes
32	CPC014_HA1E_6H:BRD-K43164539-001-05-7:10	Cholic acid_HA1E_10uM_6h	0	No

## Sheet: Replicate 9
rank	L1000_id	drug_instance_information	scores	FDA_approved
1	REP.A016_HA1E_24H:H07	Tivozanib_HA1E_10uM_24h	1	Yes
2	LJP007_HA1E_24H:C01	Tivozanib_HA1E_10uM_24h	0.799776	Yes
3	REP.A025_HA1E_24H:I01	Pazopanib_HA1E_10uM_24h	0.765751	Yes
4	CPC013_HA1E_6H:BRD-K49810818-001-01-0:10	sorafenib_HA1E_10uM_6h	0.747448	Yes
5	CPC006_HA1E_6H:BRD-K53414658-001-01-7:10	Tivozanib_HA1E_10uM_6h	0.728685	Yes
6	BRAF001_HEK293T_24H:BRD-K23984367-001-04-2:10	Sorafenib_HEK293T_10uM_24h	0.703041	Yes
7	CPC006_HA1E_24H:BRD-K53414658-001-01-7:10	Tivozanib_HA1E_10uM_24h	0.664162	Yes
8	REP.A005_HA1E_24H:C13	Irinotecan_HA1E_10uM_24h	0.621634	No
9	LJP007_HA1E_24H:D07	Cabozantinib_HA1E_10uM_24h	0.600874	Yes
10	CPC013_HA1E_6H:BRD-K29905972-001-03-0:10	Axitinib_HA1E_10uM_6h	0.574471	Yes
11	CPC013_HA1E_6H:BRD-K23984367-075-05-3:10	Sorafenib_HA1E_10uM_6h	0.548383	Yes
12	CPC005_HA1E_24H:BRD-A37780065-001-03-7:10	AC1NWAQV_HA1E_10uM_24h	0.53785	No
13	CPC006_HA1E_6H:BRD-A43331270-001-01-6:10	BRD-A43331270-001-01-6_HA1E_10uM_6h	0.512648	No
14	CPC004_HA1E_24H:BRD-A40639672-234-09-9:10	Ketorolac_HA1E_10uM_24h	0.50454	No
15	REP.A016_HA1E_24H:C01	Cabozantinib_HA1E_10uM_24h	0.494758	Yes
16	CPC004_HA1E_6H:BRD-K52075715-001-03-4:10	Oxibendazole_HA1E_10uM_6h	0.47485	No
17	CPC014_HA1E_6H:BRD-K46212057-001-01-2:10	Voriconazole Impurity D_HA1E_10uM_6h	0.417751	No
18	REP.A006_HA1E_24H:P01	Sorafenib_HA1E_10uM_24h	0.415615	Yes
19	CPC002_HA1E_24H:BRD-K93201660-001-03-2:10	ML7_HA1E_10uM_24h	0.40682	No
20	LJP006_HA1E_24H:B07	Sorafenib_HA1E_10uM_24h	0.402795	Yes
21	REP.A006_HA1E_24H:O19	Inolitazone (dihydrochloride)_HA1E_10uM_24h	0.400811	No
22	CPC014_HA1E_6H:BRD-K74514084-003-01-9:10	Pazopanib_HA1E_10uM_6h	0.383551	Yes
23	BRAF001_HEK293T_6H:BRD-K23984367-001-04-2:10	Sorafenib_HEK293T_10uM_6h	0.36562	Yes
24	CPC006_HA1E_24H:BRD-A80213327-305-03-4:160	NSC23766_HA1E_100uM_24h	0.284496	No
25	CPC002_HA1E_6H:BRD-A85424553-050-03-9:10	Thioperamide_HA1E_10uM_6h	0.277141	No
26	CPC001_HA1E_24H:BRD-A80641450-001-01-4:10	AC1N92C7_HA1E_10uM_24h	0.230855	No
27	CPC006_HA1E_24H:BRD-A84481105-003-17-2:10	Thioridazine_HA1E_10uM_24h	0.229933	No
28	CPC002_HA1E_24H:BRD-K95763993-001-03-7:10	Trapidil_HA1E_10uM_24h	0.206553	No
29	CPC006_HA1E_6H:BRD-K62965247-001-01-5:10	Tipifarnib_HA1E_10uM_6h	0.16828	No
30	CPC012_HA1E_6H:BRD-K18964980-001-01-4:10	BRD-K18964980_HA1E_10uM_6h	0.126044	No
31	PCLB002_HA1E_24H:BRD-K83694683:10	CHEMBL2143628_HA1E_10uM_24h	0.0702196	No
32	LJP007_HA1E_24H:I07	Pazopanib_HA1E_10uM_24h	0	Yes

## Sheet: Replicate 10
rank	L1000_id	drug_instance_information	scores	FDA_approved
1	CPC014_HA1E_6H:BRD-K74514084-003-01-9:10	Pazopanib_HA1E_10uM_6h	1	Yes
2	LJP007_HA1E_24H:D07	Cabozantinib_HA1E_10uM_24h	0.893623	Yes
3	LJP007_HA1E_24H:C01	Tivozanib_HA1E_10uM_24h	0.869197	Yes
4	CPC006_HA1E_24H:BRD-K53414658-001-01-7:10	Tivozanib_HA1E_10uM_24h	0.84638	Yes
5	CPC006_HA1E_24H:BRD-K93095519-001-01-5:11.1	SJ 172550_HA1E_10uM_24h	0.82952	No
6	REP.A016_HA1E_24H:H07	Tivozanib_HA1E_10uM_24h	0.827497	Yes
7	CPC006_HA1E_24H:BRD-K34581968-001-01-2:11.1	BMS-536924_HA1E_10uM_24h	0.809105	No
8	REP.A025_HA1E_24H:I01	Pazopanib_HA1E_10uM_24h	0.789687	Yes
9	CPC006_HA1E_24H:BRD-A19633847-050-20-6:10	Perhexiline_HA1E_10uM_24h	0.778549	No
10	CPC006_HA1E_6H:BRD-K53414658-001-01-7:10	Tivozanib_HA1E_10uM_6h	0.761598	Yes
11	CPC013_HA1E_6H:BRD-K49810818-001-01-0:10	sorafenib_HA1E_10uM_6h	0.707604	Yes
12	REP.A016_HA1E_24H:C01	Cabozantinib_HA1E_10uM_24h	0.695438	Yes
13	CPC013_HA1E_6H:BRD-K23984367-075-05-3:10	Sorafenib_HA1E_10uM_6h	0.693055	Yes
14	LJP006_HA1E_24H:B07	Sorafenib_HA1E_10uM_24h	0.612835	Yes
15	CPC002_HA1E_24H:BRD-A17453586-003-01-5:10	MDL 72832_HA1E_10uM_24h	0.551745	No
16	LJP007_HA1E_24H:I07	Pazopanib_HA1E_10uM_24h	0.549116	Yes
17	REP.A003_HA1E_24H:D13	midodrine_HA1E_10uM_24h	0.538951	No
18	CPC006_HA1E_24H:BRD-K08478539-001-02-1:10	SMER28_HA1E_10uM_24h	0.498589	No
19	BRAF001_HEK293T_6H:BRD-K23984367-001-04-2:10	Sorafenib_HEK293T_10uM_6h	0.487756	Yes
20	CPC003_HA1E_6H:BRD-K00824317-001-03-0:10	Flurandrenolide_HA1E_10uM_6h	0.486994	No
21	BRAF001_HEK293T_24H:BRD-K23984367-001-04-2:10	Sorafenib_HEK293T_10uM_24h	0.431442	Yes
22	REP.A028_HA1E_24H:O13	Dihydroergocristine_HA1E_10uM_24h	0.430102	No
23	CPC007_HA1E_24H:BRD-K87964538-001-07-4:10	SMR000046567_HA1E_10uM_24h	0.397816	No
24	CPC013_HA1E_6H:BRD-K25884242-001-01-9:10	ZINC05054912_HA1E_10uM_6h	0.381654	No
25	CPC013_HA1E_6H:BRD-K29905972-001-03-0:10	Axitinib_HA1E_10uM_6h	0.321951	Yes
26	REP.A004_HA1E_24H:D01	Forskolin, NKH477_HA1E_10uM_24h	0.315451	No
27	REP.A006_HA1E_24H:P01	Sorafenib_HA1E_10uM_24h	0.310702	Yes
28	CPC007_HA1E_24H:BRD-K79342257-001-04-9:10	CHEMBL461622_HA1E_10uM_24h	0.290157	No
29	CPC004_HA1E_6H:BRD-A97479839-003-08-3:10	Piperidolate_HA1E_10uM_6h	0.122276	No
30	CPC002_HA1E_24H:BRD-K52930707-001-04-8:10	Rescinnamine_HA1E_10uM_24h	0.0912065	No
31	CPC005_HA1E_24H:BRD-K51223576-001-01-3:10	IN1036_HA1E_10uM_24h	0.0735406	No
32	CPC005_HA1E_24H:BRD-A33168282-003-06-5:10	Sotalol_HA1E_10uM_24h	0	No
