# Supplementary material for: DrugReSC: targeting disease-critical cell subpopulations with single-cell transcriptomic data for drug repurposing in cancer
Source: Brief Bioinform. 2024 Sep 30;25(6):bbae490. doi: 10.1093/bib/bbae490 (PMC11442150; doi:10.1093/bib/bbae490)
Supplement: Supplementary_bbae490 [file supplementary_bbae490.zip › Supplementary Table 17. RCC_Irinotecan_Reactome_enrich_table.xlsx]

## Sheet: Sheet1
Pathways	P-value	FDR
Transcriptional Regulation by TP53	1.80268e-09	1.84053e-06
Cell Cycle Checkpoints	5.13859e-09	2.62325e-06
TP53 Regulates Transcription of Cell Cycle Genes	1.23238e-07	4.19421e-05
S Phase	2.29687e-07	4.72647e-05
Resolution of Sister Chromatid Cohesion	2.31463e-07	4.72647e-05
Mitotic Prometaphase	2.92954e-07	4.98509e-05
Mitotic G1 phase and G1/S transition	3.83016e-07	5.58656e-05
Signaling by NTRK1 (TRKA)	4.46641e-07	5.70025e-05
Signaling by NTRKs	5.20447e-07	5.90418e-05
Mitotic Anaphase	6.50897e-07	6.46181e-05
Mitotic Metaphase and Anaphase	6.9618e-07	6.46181e-05
APC/C-mediated degradation of cell cycle proteins	8.80679e-07	6.91671e-05
Regulation of mitotic cell cycle	8.80679e-07	6.91671e-05
G1/S Transition	2.20102e-06	0.000154324
TP53 Regulates Transcription of Genes Involved in G2 Cell Cycle Arrest	2.26725e-06	0.000154324
Condensation of Prometaphase Chromosomes	2.77594e-06	0.00017714
Signaling by Interleukins	3.60934e-06	0.000216773
Separation of Sister Chromatids	1.0234e-05	0.000580496
Activation of APC/C and APC/C:Cdc20 mediated degradation of mitotic proteins	1.13899e-05	0.000612057
M Phase	1.55297e-05	0.000792791
Regulation of APC/C activators between G1/S and early anaphase	1.79672e-05	0.000873548
Cyclin A/B1/B2 associated events during G2/M transition	1.88457e-05	0.000874611
RHO GTPase Effectors	2.7101e-05	0.00120305
Interleukin-4 and Interleukin-13 signaling	4.30983e-05	0.00183347
TP53 Regulates Transcription of Cell Death Genes	6.46197e-05	0.00250198
Mitotic Spindle Checkpoint	6.55303e-05	0.00250198
APC/C:Cdc20 mediated degradation of mitotic proteins	6.6164e-05	0.00250198
Amplification of signal from the kinetochores	7.93593e-05	0.002794
Amplification of signal from unattached kinetochores via a MAD2 inhibitory signal	7.93593e-05	0.002794
Intracellular signaling by second messengers	0.000117479	0.0039982
Cyclin A:Cdk2-associated events at S phase entry	0.00015927	0.00524564
PIP3 activates AKT signaling	0.00017767	0.0056688
G2/M Transition	0.000205093	0.00634544
Mitotic G2-G2/M phases	0.000227929	0.00684457
Golgi Cisternae Pericentriolar Stack Reorganization	0.0002435	0.00710325
Cdc20:Phospho-APC/C mediated degradation of Cyclin A	0.000290631	0.00824261
Toll-like Receptor Cascades	0.000313475	0.00836117
APC/C:Cdh1 mediated degradation of Cdc20 and other APC/C:Cdh1 targeted proteins in late mitosis/early G1	0.000319379	0.00836117
APC:Cdc20 mediated degradation of cell cycle proteins prior to satisfation of the cell cycle checkpoint	0.000319379	0.00836117
Toll Like Receptor 3 (TLR3) Cascade	0.000342831	0.0085854
SUMO E3 ligases SUMOylate target proteins	0.000344762	0.0085854
Toll Like Receptor 9 (TLR9) Cascade	0.000401296	0.00970377
EML4 and NUDC in mitotic spindle formation	0.00040868	0.00970377
The role of GTSE1 in G2/M progression after G2 checkpoint	0.000419838	0.00974215
RHO GTPases Activate Formins	0.000438971	0.00995977
