# Supplementary material for: DrugReSC: targeting disease-critical cell subpopulations with single-cell transcriptomic data for drug repurposing in cancer
Source: Brief Bioinform. 2024 Sep 30;25(6):bbae490. doi: 10.1093/bib/bbae490 (PMC11442150; doi:10.1093/bib/bbae490)
Supplement: Supplementary_bbae490 [file supplementary_bbae490.zip › Supplementary Table 2. melanoma_ground_truth_lists.xlsx]

## Sheet: Replicate 1
drug_instances_L1000_id	drug_information	Label
CPC011_A375_6H:BRD-K92723993-066-13-6:10	Imatinib_A375_10uM_6h	Positive
CPC013_A375_6H:BRD-K92723993-066-08-6:10	Imatinib_A375_10uM_6h	Positive
CPC014_A375_6H:BRD-K56343971-001-01-5:10	Vemurafenib_A375_10uM_6h	Positive
CPC015_A375_6H:BRD-A55594068-065-03-1:10	Vinblastine_A375_10uM_6h	Positive
BRAF001_A375_24H:BRD-U73308409-000-01-9:10	Vemurafenib_A375_10uM_24h	Positive
BRAF001_A375_6H:BRD-K09951645-001-02-7:10	Dabrafenib_A375_10uM_6h	Positive
BRAF001_A375_6H:BRD-U73308409-000-01-9:10	Vemurafenib_A375_10uM_6h	Positive
CPC006_SKMEL1_6H:BRD-K56343971-001-02-3:10	Vemurafenib_SKMEL1_10uM_6h	Positive
CPC006_SKMEL28_6H:BRD-K56343971-001-02-3:10	Vemurafenib_SKMEL28_10uM_6h	Positive
LJP005_A375_24H:C13	Vemurafenib_A375_10uM_24h	Positive
LJP005_A375_24H:P19	Trametinib_A375_10uM_24h	Positive
LJP006_A375_24H:N13	Imatinib_A375_10uM_24h	Positive
BRAF001_A375_24H:BRD-K09951645-001-02-7:10	Dabrafenib_A375_10uM_24h	Positive
LJP009_A375_24H:H07	Dabrafenib_A375_10uM_24h	Positive
REP.A003_A375_24H:N01	Dacarbazine_A375_10uM_24h	Positive
REP.A005_A375_24H:I19	Dabrafenib_A375_10uM_24h	Positive
CPC006_A375_24H:BRD-K56343971-001-02-3:10	Vemurafenib_A375_10uM_24h	Positive
REP.A012_A375_24H:O19	Cobimetinib_A375_10uM_24h	Positive
REP.A015_A375_24H:D13	Vemurafenib_A375_10uM_24h	Positive
REP.A027_A375_24H:A19	Imatinib_A375_10uM_24h	Positive
CPC006_A375_6H:BRD-K56343971-001-02-3:10	Vemurafenib_A375_10uM_6h	Positive
CPC008_A375_6H:BRD-A32595718-001-04-3:10	BRD-A07407288_A375_10uM_6h	Negative
REP.A010_A375_24H:E01	Dapivirine (TMC120)_A375_10uM_24h	Negative
CPC014_A375_6H:BRD-A74904029-001-05-7:10	5,6-Dichlorobenzimidazole riboside_A375_10uM_6h	Negative
REP.A016_A375_24H:I19	AZD-1775_A375_10uM_24h	Negative
CPC010_A375_6H:BRD-K30804015-001-03-1:10	MLS002554296_A375_10uM_6h	Negative
REP.A005_A375_24H:D07	BDBM52947_A375_10uM_24h	Negative
CPC014_A375_6H:BRD-K77175907-001-03-1:10	25-Hydroxycholecalciferol_A375_10uM_6h	Negative
CPC007_A375_24H:BRD-K97926541-001-06-8:10	MLS001065830_A375_10uM_24h	Negative
DOS039_A375_24H:BRD-A19500257:10	13-Hydroxy-8,14,19-trimethoxy-4,10,12,16-tetramethyl-3,20,22-trioxo-2-azabicyclo[16.3.1]docosa-1(21),4,6,10,18-pentaen-9-yl carbamate_A375_10uM_24h	Negative
REP.A023_A375_24H:P13	Floxuridine_A375_10uM_24h	Negative
DOSBIO002_A375_24H:BRD-K31175437:9.99098	BRD-K31175437_A375_10uM_24h	Negative
DOS048_A375_24H:BRD-A19500257:10	13-Hydroxy-8,14,19-trimethoxy-4,10,12,16-tetramethyl-3,20,22-trioxo-2-azabicyclo[16.3.1]docosa-1(21),4,6,10,18-pentaen-9-yl carbamate_A375_10uM_24h	Negative
CPC008_A375_6H:BRD-K42629487-001-05-2:10	ML075_A375_10uM_6h	Negative
CPC014_A375_6H:BRD-K63068307-001-02-2:10	ZSTK 474_A375_10uM_6h	Negative
CPC007_A375_6H:BRD-K49630153-001-05-6:10	CHEMBL1394132_A375_10uM_6h	Negative
CPC011_A375_6H:BRD-K81169441-236-06-6:10	Cerivastatin_A375_10uM_6h	Negative
CPC004_A375_6H:BRD-A06784547-001-01-8:10	MRS-1334_A375_10uM_6h	Negative
CPC011_A375_6H:BRD-K16336526-001-04-2:10	Zucapsaicin_A375_10uM_6h	Negative
CPC006_A375_6H:BRD-K90999434-003-01-9:10	BAS 00631343_A375_10uM_6h	Negative
CPC010_A375_6H:BRD-A55609290-001-05-7:10	AC1LB5IQ_A375_10uM_6h	Negative
CPC009_A375_6H:BRD-A69512159-002-02-2:10	D,L Carbidopa_A375_10uM_6h	Negative

## Sheet: Replicate 2
drug_instances_L1000_id	drug_information	Label
CPC011_A375_6H:BRD-K92723993-066-13-6:10	Imatinib_A375_10uM_6h	Positive
CPC013_A375_6H:BRD-K92723993-066-08-6:10	Imatinib_A375_10uM_6h	Positive
CPC014_A375_6H:BRD-K56343971-001-01-5:10	Vemurafenib_A375_10uM_6h	Positive
CPC015_A375_6H:BRD-A55594068-065-03-1:10	Vinblastine_A375_10uM_6h	Positive
BRAF001_A375_24H:BRD-U73308409-000-01-9:10	Vemurafenib_A375_10uM_24h	Positive
BRAF001_A375_6H:BRD-K09951645-001-02-7:10	Dabrafenib_A375_10uM_6h	Positive
BRAF001_A375_6H:BRD-U73308409-000-01-9:10	Vemurafenib_A375_10uM_6h	Positive
CPC006_SKMEL1_6H:BRD-K56343971-001-02-3:10	Vemurafenib_SKMEL1_10uM_6h	Positive
CPC006_SKMEL28_6H:BRD-K56343971-001-02-3:10	Vemurafenib_SKMEL28_10uM_6h	Positive
LJP005_A375_24H:C13	Vemurafenib_A375_10uM_24h	Positive
LJP005_A375_24H:P19	Trametinib_A375_10uM_24h	Positive
LJP006_A375_24H:N13	Imatinib_A375_10uM_24h	Positive
BRAF001_A375_24H:BRD-K09951645-001-02-7:10	Dabrafenib_A375_10uM_24h	Positive
LJP009_A375_24H:H07	Dabrafenib_A375_10uM_24h	Positive
REP.A003_A375_24H:N01	Dacarbazine_A375_10uM_24h	Positive
REP.A005_A375_24H:I19	Dabrafenib_A375_10uM_24h	Positive
CPC006_A375_24H:BRD-K56343971-001-02-3:10	Vemurafenib_A375_10uM_24h	Positive
REP.A012_A375_24H:O19	Cobimetinib_A375_10uM_24h	Positive
REP.A015_A375_24H:D13	Vemurafenib_A375_10uM_24h	Positive
REP.A027_A375_24H:A19	Imatinib_A375_10uM_24h	Positive
CPC006_A375_6H:BRD-K56343971-001-02-3:10	Vemurafenib_A375_10uM_6h	Positive
CPC006_A375_24H:BRD-A62809825-001-01-7:10	AC1NS4S0_A375_10uM_24h	Negative
REP.A017_A375_24H:P01	Corvasal_A375_10uM_24h	Negative
REP.A010_A375_24H:O13	Ammonium Glycyrrhizinate_A375_10uM_24h	Negative
CPC006_SKMEL1_6H:BRD-A70449690-001-01-4:10	6,10,10B-Trihydroxy-3,4a,7,7,10a-pentamethyl-1-oxo-3-vinyldodecahydro-1H-benzo[f]chromen-5-yl acetate_SKMEL1_10uM_6h	Negative
REP.A003_A375_24H:L01	PF-04449913_A375_10uM_24h	Negative
REP.A002_A375_24H:P01	BRD-A41986761_A375_10uM_24h	Negative
CPC007_A375_6H:BRD-A02809788-001-06-4:10	MLS002729074_A375_10uM_6h	Negative
CPC004_A375_6H:BRD-A69815203-001-05-0:10	Cyclosporin A_A375_10uM_6h	Negative
DOSBIO001_A375_24H:BRD-K60528884:10.0724	SA-1938740_A375_10uM_24h	Negative
PCLB001_A375_24H:BRD-A69592287-001-01-3:10	Oxetane_A375_10uM_24h	Negative
CPC008_A375_6H:BRD-K88707333-001-04-0:10	MLS002264459_A375_10uM_6h	Negative
CPC005_A375_6H:BRD-K13211965-003-01-0:10	L 741,742_A375_10uM_6h	Negative
CPC013_A375_6H:BRD-A32161980-001-01-1:10	Carbetocin_A375_10uM_6h	Negative
CPC006_A375_24H:BRD-K50128260-001-01-6:160	Sildenafil_A375_100uM_24h	Negative
REP.A013_A375_24H:L13	BUTORPHANOL-(+)-TARTRATE (DEA license)_A375_10uM_24h	Negative
CPC014_A375_6H:BRD-U44618005-000-01-5:10	WH-4023_A375_10uM_6h	Negative
CPC009_A375_6H:BRD-K98288062-001-01-2:10	CHEMBL1270506_A375_10uM_6h	Negative
DOSBIO001_A375_24H:BRD-K05756698:10.0533	SA-424828_A375_10uM_24h	Negative
CPC020_A375_6H:BRD-K75089421-003-21-1:10	Procainamide_A375_10uM_6h	Negative
CPC008_A375_6H:BRD-A03436432-001-04-0:10	MLS002264502_A375_10uM_6h	Negative
CPC008_A375_6H:BRD-K85670329-001-05-6:10	MLS002264386_A375_10uM_6h	Negative

## Sheet: Replicate 3
drug_instances_L1000_id	drug_information	Label
CPC011_A375_6H:BRD-K92723993-066-13-6:10	Imatinib_A375_10uM_6h	Positive
CPC013_A375_6H:BRD-K92723993-066-08-6:10	Imatinib_A375_10uM_6h	Positive
CPC014_A375_6H:BRD-K56343971-001-01-5:10	Vemurafenib_A375_10uM_6h	Positive
CPC015_A375_6H:BRD-A55594068-065-03-1:10	Vinblastine_A375_10uM_6h	Positive
BRAF001_A375_24H:BRD-U73308409-000-01-9:10	Vemurafenib_A375_10uM_24h	Positive
BRAF001_A375_6H:BRD-K09951645-001-02-7:10	Dabrafenib_A375_10uM_6h	Positive
BRAF001_A375_6H:BRD-U73308409-000-01-9:10	Vemurafenib_A375_10uM_6h	Positive
CPC006_SKMEL1_6H:BRD-K56343971-001-02-3:10	Vemurafenib_SKMEL1_10uM_6h	Positive
CPC006_SKMEL28_6H:BRD-K56343971-001-02-3:10	Vemurafenib_SKMEL28_10uM_6h	Positive
LJP005_A375_24H:C13	Vemurafenib_A375_10uM_24h	Positive
LJP005_A375_24H:P19	Trametinib_A375_10uM_24h	Positive
LJP006_A375_24H:N13	Imatinib_A375_10uM_24h	Positive
BRAF001_A375_24H:BRD-K09951645-001-02-7:10	Dabrafenib_A375_10uM_24h	Positive
LJP009_A375_24H:H07	Dabrafenib_A375_10uM_24h	Positive
REP.A003_A375_24H:N01	Dacarbazine_A375_10uM_24h	Positive
REP.A005_A375_24H:I19	Dabrafenib_A375_10uM_24h	Positive
CPC006_A375_24H:BRD-K56343971-001-02-3:10	Vemurafenib_A375_10uM_24h	Positive
REP.A012_A375_24H:O19	Cobimetinib_A375_10uM_24h	Positive
REP.A015_A375_24H:D13	Vemurafenib_A375_10uM_24h	Positive
REP.A027_A375_24H:A19	Imatinib_A375_10uM_24h	Positive
CPC006_A375_6H:BRD-K56343971-001-02-3:10	Vemurafenib_A375_10uM_6h	Positive
CPC018_A375_6H:BRD-K15616905-001-01-5:10	Carbonyl Cyanide M-Chlorophenylhydrazone_A375_10uM_6h	Negative
CPC006_SKMEL1_6H:BRD-K67778494-001-05-8:10	SMR000651449_SKMEL1_10uM_6h	Negative
CPC008_A375_6H:BRD-K69097969-001-03-2:10	VU0418939-2_A375_10uM_6h	Negative
REP.A018_A375_24H:J07	PHA-793887_A375_10uM_24h	Negative
CPC019_A375_6H:BRD-A47832959-001-06-6:10	AC1N08ZR_A375_10uM_6h	Negative
REP.A018_A375_24H:H01	dexamethasone_A375_10uM_24h	Negative
CPC008_A375_24H:BRD-K07995125-001-04-1:10	KUC104487_A375_10uM_24h	Negative
CPC005_A375_24H:BRD-A17535965-001-02-2:10	Gelsemine_A375_10uM_24h	Negative
CPC007_A375_6H:BRD-K49630153-001-05-6:10	CHEMBL1394132_A375_10uM_6h	Negative
CPC014_A375_6H:BRD-K19540840-001-02-9:10	Saracatinib_A375_10uM_6h	Negative
CPC006_SKMEL1_6H:BRD-K41895714-001-02-2:10	AS-605240_SKMEL1_10uM_6h	Negative
REP.A022_A375_24H:A19	Entinostat_A375_10uM_24h	Negative
CPC006_A375_24H:BRD-K68065987-300-03-4:10	MK-2206_A375_10uM_24h	Negative
CPC018_A375_6H:BRD-A95696820-001-01-4:10	SPECTRUM1505167_A375_10uM_6h	Negative
CPC005_A375_24H:BRD-A46186775-369-01-2:10	SPECTRUM_000903_A375_10uM_24h	Negative
CPC008_A375_24H:BRD-K86273012-019-01-1:10	CHEMBL3188110_A375_10uM_24h	Negative
CPC007_A375_24H:BRD-K93623754-001-04-2:10	3,6-Diphenyl-1,2,4-triazin-5-yl methyl ether_A375_10uM_24h	Negative
CPC005_A375_24H:BRD-K03319035-003-02-7:10	Maprotiline_A375_10uM_24h	Negative
CPC014_A375_6H:BRD-K60460488-066-01-0:10	BRD-K60460488-066-01-0_A375_10uM_6h	Negative
CPC006_A375_24H:BRD-K08589866-001-01-0:10	CHEMBL3186197_A375_10uM_24h	Negative
CPC008_A375_24H:BRD-A11512624-001-04-6:10	MLS002264397_A375_10uM_24h	Negative

## Sheet: Replicate 4
drug_instances_L1000_id	drug_information	Label
CPC011_A375_6H:BRD-K92723993-066-13-6:10	Imatinib_A375_10uM_6h	Positive
CPC013_A375_6H:BRD-K92723993-066-08-6:10	Imatinib_A375_10uM_6h	Positive
CPC014_A375_6H:BRD-K56343971-001-01-5:10	Vemurafenib_A375_10uM_6h	Positive
CPC015_A375_6H:BRD-A55594068-065-03-1:10	Vinblastine_A375_10uM_6h	Positive
BRAF001_A375_24H:BRD-U73308409-000-01-9:10	Vemurafenib_A375_10uM_24h	Positive
BRAF001_A375_6H:BRD-K09951645-001-02-7:10	Dabrafenib_A375_10uM_6h	Positive
BRAF001_A375_6H:BRD-U73308409-000-01-9:10	Vemurafenib_A375_10uM_6h	Positive
CPC006_SKMEL1_6H:BRD-K56343971-001-02-3:10	Vemurafenib_SKMEL1_10uM_6h	Positive
CPC006_SKMEL28_6H:BRD-K56343971-001-02-3:10	Vemurafenib_SKMEL28_10uM_6h	Positive
LJP005_A375_24H:C13	Vemurafenib_A375_10uM_24h	Positive
LJP005_A375_24H:P19	Trametinib_A375_10uM_24h	Positive
LJP006_A375_24H:N13	Imatinib_A375_10uM_24h	Positive
BRAF001_A375_24H:BRD-K09951645-001-02-7:10	Dabrafenib_A375_10uM_24h	Positive
LJP009_A375_24H:H07	Dabrafenib_A375_10uM_24h	Positive
REP.A003_A375_24H:N01	Dacarbazine_A375_10uM_24h	Positive
REP.A005_A375_24H:I19	Dabrafenib_A375_10uM_24h	Positive
CPC006_A375_24H:BRD-K56343971-001-02-3:10	Vemurafenib_A375_10uM_24h	Positive
REP.A012_A375_24H:O19	Cobimetinib_A375_10uM_24h	Positive
REP.A015_A375_24H:D13	Vemurafenib_A375_10uM_24h	Positive
REP.A027_A375_24H:A19	Imatinib_A375_10uM_24h	Positive
CPC006_A375_6H:BRD-K56343971-001-02-3:10	Vemurafenib_A375_10uM_6h	Positive
CPC008_A375_6H:BRD-K37456065-001-01-6:10	CHEMBL593506_A375_10uM_6h	Negative
CPC018_A375_6H:BRD-K32292990-001-01-0:10	CGP-53353_A375_10uM_6h	Negative
CPC011_A375_6H:BRD-K75958195-050-04-8:10	Pizotyline_A375_10uM_6h	Negative
LJP005_A375_24H:M01	TWS 119_A375_10uM_24h	Negative
CPC008_A375_6H:BRD-K86631041-001-02-1:10	ASN 04482680_A375_10uM_6h	Negative
CPC005_A375_24H:BRD-A49225603-045-05-0:10	Methylpromazine_A375_10uM_24h	Negative
REP.A012_A375_24H:B19	nimodipine_A375_10uM_24h	Negative
REP.A010_A375_24H:K19	STOCK1N-09285_A375_10uM_24h	Negative
CPC007_A375_6H:BRD-K18595892-001-09-6:10	MLS000095184_A375_10uM_6h	Negative
CPC014_A375_6H:BRD-K81142122-001-15-8:10	STK249718_A375_10uM_6h	Negative
REP.A020_A375_24H:O13	XL-147_A375_10uM_24h	Negative
CPC016_A375_6H:BRD-K54330070-001-07-1:10	SB-202190_A375_10uM_6h	Negative
REP.A022_A375_24H:M01	GDC-0152_A375_10uM_24h	Negative
CPC006_A375_24H:BRD-K96799727-001-02-5:10	Pifithrin MU_A375_10uM_24h	Negative
CPC009_A375_6H:BRD-K34711351-001-01-0:10	SR-02000000354_A375_10uM_6h	Negative
CPC008_A375_24H:BRD-K26160061-001-05-2:10	MLS000417155_A375_10uM_24h	Negative
CPC020_A375_6H:BRD-K63641886-001-01-7:10	Cefuroxime_A375_10uM_6h	Negative
REP.A023_A375_24H:L13	Duloxetine_A375_10uM_24h	Negative
CPC010_A375_6H:BRD-A32449311-001-05-1:10	MLS001065843_A375_10uM_6h	Negative
CPC012_A375_6H:BRD-K78603557-001-01-8:10	BRD-K78603557_A375_10uM_6h	Negative
LJP009_A375_24H:M07	SB239063_A375_10uM_24h	Negative

## Sheet: Replicate 5
drug_instances_L1000_id	drug_information	Label
CPC011_A375_6H:BRD-K92723993-066-13-6:10	Imatinib_A375_10uM_6h	Positive
CPC013_A375_6H:BRD-K92723993-066-08-6:10	Imatinib_A375_10uM_6h	Positive
CPC014_A375_6H:BRD-K56343971-001-01-5:10	Vemurafenib_A375_10uM_6h	Positive
CPC015_A375_6H:BRD-A55594068-065-03-1:10	Vinblastine_A375_10uM_6h	Positive
BRAF001_A375_24H:BRD-U73308409-000-01-9:10	Vemurafenib_A375_10uM_24h	Positive
BRAF001_A375_6H:BRD-K09951645-001-02-7:10	Dabrafenib_A375_10uM_6h	Positive
BRAF001_A375_6H:BRD-U73308409-000-01-9:10	Vemurafenib_A375_10uM_6h	Positive
CPC006_SKMEL1_6H:BRD-K56343971-001-02-3:10	Vemurafenib_SKMEL1_10uM_6h	Positive
CPC006_SKMEL28_6H:BRD-K56343971-001-02-3:10	Vemurafenib_SKMEL28_10uM_6h	Positive
LJP005_A375_24H:C13	Vemurafenib_A375_10uM_24h	Positive
LJP005_A375_24H:P19	Trametinib_A375_10uM_24h	Positive
LJP006_A375_24H:N13	Imatinib_A375_10uM_24h	Positive
BRAF001_A375_24H:BRD-K09951645-001-02-7:10	Dabrafenib_A375_10uM_24h	Positive
LJP009_A375_24H:H07	Dabrafenib_A375_10uM_24h	Positive
REP.A003_A375_24H:N01	Dacarbazine_A375_10uM_24h	Positive
REP.A005_A375_24H:I19	Dabrafenib_A375_10uM_24h	Positive
CPC006_A375_24H:BRD-K56343971-001-02-3:10	Vemurafenib_A375_10uM_24h	Positive
REP.A012_A375_24H:O19	Cobimetinib_A375_10uM_24h	Positive
REP.A015_A375_24H:D13	Vemurafenib_A375_10uM_24h	Positive
REP.A027_A375_24H:A19	Imatinib_A375_10uM_24h	Positive
CPC006_A375_6H:BRD-K56343971-001-02-3:10	Vemurafenib_A375_10uM_6h	Positive
REP.A013_A375_24H:P13	Tolnaftate_A375_10uM_24h	Negative
CPC006_A375_24H:BRD-K01868942-001-02-1:160	RS-23597-190_A375_100uM_24h	Negative
CPC017_A375_6H:BRD-K39111395-001-01-6:10	BCL-2 Inhibitor_A375_10uM_6h	Negative
CPC014_A375_6H:BRD-K33551950-001-01-6:10	ZINC101150009_A375_10uM_6h	Negative
REP.A015_A375_24H:H01	Enalapril_A375_10uM_24h	Negative
CPC012_A375_6H:BRD-A41250203-001-01-2:10	SCHEMBL15422158_A375_10uM_6h	Negative
CPC006_SKMEL28_6H:BRD-A36275421-001-11-1:10	ML162_SKMEL28_10uM_6h	Negative
REP.A024_A375_24H:M19	Leflunomide_A375_10uM_24h	Negative
CPC019_A375_6H:BRD-K60297835-001-01-3:10	BRD-K60297835_A375_10uM_6h	Negative
REP.A002_A375_24H:N01	Lenalidomide_A375_10uM_24h	Negative
CPC005_A375_6H:BRD-K82577285-001-01-7:10	Dipropyldopamine_A375_10uM_6h	Negative
CPC010_A375_6H:BRD-A18725729-001-08-2:10	SMR000206948_A375_10uM_6h	Negative
REP.A016_A375_24H:N19	AS-605240_A375_10uM_24h	Negative
CPC005_A375_24H:BRD-A19736161-003-03-0:10	Ondansetron_A375_10uM_24h	Negative
CPC004_A375_6H:BRD-A49447682-001-01-6:10	Desoxymetasone_A375_10uM_6h	Negative
CPC005_A375_6H:BRD-A33711280-311-02-0:10	Methixene_A375_10uM_6h	Negative
CPC008_A375_24H:BRD-K69422440-001-01-5:10	MLS003448162_A375_10uM_24h	Negative
CPC008_A375_24H:BRD-K36533576-001-03-1:10	KUC103875_A375_10uM_24h	Negative
DOSBIO002_A375_24H:BRD-A19500257:10	13-Hydroxy-8,14,19-trimethoxy-4,10,12,16-tetramethyl-3,20,22-trioxo-2-azabicyclo[16.3.1]docosa-1(21),4,6,10,18-pentaen-9-yl carbamate_A375_10uM_24h	Negative
CPC009_A375_6H:BRD-K71540055-019-01-8:10	BRD-K71540055_A375_10uM_6h	Negative
REP.A022_A375_24H:I07	GDC-0068_A375_10uM_24h	Negative

## Sheet: Replicate 6
drug_instances_L1000_id	drug_information	Label
CPC011_A375_6H:BRD-K92723993-066-13-6:10	Imatinib_A375_10uM_6h	Positive
CPC013_A375_6H:BRD-K92723993-066-08-6:10	Imatinib_A375_10uM_6h	Positive
CPC014_A375_6H:BRD-K56343971-001-01-5:10	Vemurafenib_A375_10uM_6h	Positive
CPC015_A375_6H:BRD-A55594068-065-03-1:10	Vinblastine_A375_10uM_6h	Positive
BRAF001_A375_24H:BRD-U73308409-000-01-9:10	Vemurafenib_A375_10uM_24h	Positive
BRAF001_A375_6H:BRD-K09951645-001-02-7:10	Dabrafenib_A375_10uM_6h	Positive
BRAF001_A375_6H:BRD-U73308409-000-01-9:10	Vemurafenib_A375_10uM_6h	Positive
CPC006_SKMEL1_6H:BRD-K56343971-001-02-3:10	Vemurafenib_SKMEL1_10uM_6h	Positive
CPC006_SKMEL28_6H:BRD-K56343971-001-02-3:10	Vemurafenib_SKMEL28_10uM_6h	Positive
LJP005_A375_24H:C13	Vemurafenib_A375_10uM_24h	Positive
LJP005_A375_24H:P19	Trametinib_A375_10uM_24h	Positive
LJP006_A375_24H:N13	Imatinib_A375_10uM_24h	Positive
BRAF001_A375_24H:BRD-K09951645-001-02-7:10	Dabrafenib_A375_10uM_24h	Positive
LJP009_A375_24H:H07	Dabrafenib_A375_10uM_24h	Positive
REP.A003_A375_24H:N01	Dacarbazine_A375_10uM_24h	Positive
REP.A005_A375_24H:I19	Dabrafenib_A375_10uM_24h	Positive
CPC006_A375_24H:BRD-K56343971-001-02-3:10	Vemurafenib_A375_10uM_24h	Positive
REP.A012_A375_24H:O19	Cobimetinib_A375_10uM_24h	Positive
REP.A015_A375_24H:D13	Vemurafenib_A375_10uM_24h	Positive
REP.A027_A375_24H:A19	Imatinib_A375_10uM_24h	Positive
CPC006_A375_6H:BRD-K56343971-001-02-3:10	Vemurafenib_A375_10uM_6h	Positive
CPC006_A375_24H:BRD-K20285085-001-01-4:10	Tamatinib_A375_10uM_24h	Negative
CPC010_A375_6H:BRD-A54632525-001-03-2:10	CHEMBL1573436_A375_10uM_6h	Negative
CPC007_A375_6H:BRD-K56477805-001-12-0:10	MLS002460474_A375_10uM_6h	Negative
CPC006_SKMEL1_6H:BRD-K64890080-001-03-9:10	BI-2536_SKMEL1_10uM_6h	Negative
REP.A027_A375_24H:O07	SPIRONOLACTONE_A375_10uM_24h	Negative
BRAF001_A375_6H:BRD-K92049597-001-14-1:10	Triamterene_A375_10uM_6h	Negative
CPC004_A375_6H:BRD-K98490050-001-01-8:10	N-[4-(Acridin-9-ylmethyl)-3-methoxyphenyl]methanesulfonamide_A375_10uM_6h	Negative
LJP006_A375_24H:M07	Selumetinib_A375_10uM_24h	Negative
CPC011_A375_6H:BRD-K44353683-001-04-2:10	Nateglinide_A375_10uM_6h	Negative
CPC016_A375_6H:BRD-K81709173-001-03-8:10	Halcinonide_A375_10uM_6h	Negative
CPC019_A375_6H:BRD-K45735142-001-01-0:10	BRD-K45735142_A375_10uM_6h	Negative
CPC014_A375_6H:BRD-K99498722-001-01-8:10	Plinabulin_A375_10uM_6h	Negative
CPC008_A375_24H:BRD-K05359840-001-05-3:10	MLS002264470_A375_10uM_24h	Negative
CPC011_A375_6H:BRD-A37052580-065-04-0:10	CHEMBL306319_A375_10uM_6h	Negative
PCLB001_A375_6H:BRD-A69592287-001-01-3:10	Oxetane_A375_10uM_6h	Negative
CPC017_A375_6H:BRD-K61097567-001-03-6:10	SB 218795_A375_10uM_6h	Negative
REP.A014_A375_24H:I07	AC1NWAJL_A375_10uM_24h	Negative
REP.A028_A375_24H:A07	Mycophenolate Mofetil_A375_10uM_24h	Negative
REP.A019_A375_24H:P13	Capsaicin_A375_10uM_24h	Negative
CPC006_A375_24H:BRD-K32536677-001-01-0:10	AGK 2_A375_10uM_24h	Negative
CPC015_A375_6H:BRD-K81521265-001-02-8:10	1,3-Dicyclohexylurea_A375_10uM_6h	Negative

## Sheet: Replicate 7
drug_instances_L1000_id	drug_information	Label
CPC011_A375_6H:BRD-K92723993-066-13-6:10	Imatinib_A375_10uM_6h	Positive
CPC013_A375_6H:BRD-K92723993-066-08-6:10	Imatinib_A375_10uM_6h	Positive
CPC014_A375_6H:BRD-K56343971-001-01-5:10	Vemurafenib_A375_10uM_6h	Positive
CPC015_A375_6H:BRD-A55594068-065-03-1:10	Vinblastine_A375_10uM_6h	Positive
BRAF001_A375_24H:BRD-U73308409-000-01-9:10	Vemurafenib_A375_10uM_24h	Positive
BRAF001_A375_6H:BRD-K09951645-001-02-7:10	Dabrafenib_A375_10uM_6h	Positive
BRAF001_A375_6H:BRD-U73308409-000-01-9:10	Vemurafenib_A375_10uM_6h	Positive
CPC006_SKMEL1_6H:BRD-K56343971-001-02-3:10	Vemurafenib_SKMEL1_10uM_6h	Positive
CPC006_SKMEL28_6H:BRD-K56343971-001-02-3:10	Vemurafenib_SKMEL28_10uM_6h	Positive
LJP005_A375_24H:C13	Vemurafenib_A375_10uM_24h	Positive
LJP005_A375_24H:P19	Trametinib_A375_10uM_24h	Positive
LJP006_A375_24H:N13	Imatinib_A375_10uM_24h	Positive
BRAF001_A375_24H:BRD-K09951645-001-02-7:10	Dabrafenib_A375_10uM_24h	Positive
LJP009_A375_24H:H07	Dabrafenib_A375_10uM_24h	Positive
REP.A003_A375_24H:N01	Dacarbazine_A375_10uM_24h	Positive
REP.A005_A375_24H:I19	Dabrafenib_A375_10uM_24h	Positive
CPC006_A375_24H:BRD-K56343971-001-02-3:10	Vemurafenib_A375_10uM_24h	Positive
REP.A012_A375_24H:O19	Cobimetinib_A375_10uM_24h	Positive
REP.A015_A375_24H:D13	Vemurafenib_A375_10uM_24h	Positive
REP.A027_A375_24H:A19	Imatinib_A375_10uM_24h	Positive
CPC006_A375_6H:BRD-K56343971-001-02-3:10	Vemurafenib_A375_10uM_6h	Positive
CPC018_A375_6H:BRD-K20742498-001-01-5:10	RS-39604_A375_10uM_6h	Negative
REP.A005_A375_24H:F19	Otenabant_A375_10uM_24h	Negative
CPC017_A375_6H:BRD-K56699285-001-04-5:10	Metergoline_A375_10uM_6h	Negative
CPC016_A375_6H:BRD-K79684402-300-01-0:10	RO10-5824_A375_10uM_6h	Negative
CPC006_A375_24H:BRD-U94846492-000-01-1:10	Quinine_A375_10uM_24h	Negative
CPC020_A375_6H:BRD-A50774520-001-01-5:10	CVF-SUMO-11_A375_10uM_6h	Negative
CPC018_A375_6H:BRD-K33882852-003-01-0:10	ZK-93423_A375_10uM_6h	Negative
REP.A019_A375_24H:M07	Ttnpb_A375_10uM_24h	Negative
CPC006_A375_6H:BRD-K08589866-001-01-0:10	CHEMBL3186197_A375_10uM_6h	Negative
CPC004_A375_6H:BRD-A19500257:10	13-Hydroxy-8,14,19-trimethoxy-4,10,12,16-tetramethyl-3,20,22-trioxo-2-azabicyclo[16.3.1]docosa-1(21),4,6,10,18-pentaen-9-yl carbamate_A375_10uM_6h	Negative
CPC008_A375_6H:BRD-K29506255-019-01-0:10	CHEMBL1887751_A375_10uM_6h	Negative
LJP009_A375_24H:B19	amcinonide_A375_10uM_24h	Negative
CPC006_A375_6H:BRD-K89732114-001-05-9:10	Trifluoperazine_A375_10uM_6h	Negative
CPC005_A375_24H:BRD-K31342827-001-06-2:10	GF-109203_A375_10uM_24h	Negative
CPC013_A375_6H:BRD-K26048285-001-01-8:10	8,10-Dimethyl-4-(2-methylphenyl)-3,4-dihydro-1H-pyrido[3',2':4,5]thieno[3,2-e][1,4]diazepine-2,5-dione_A375_10uM_6h	Negative
LJP008_A375_24H:B03	Sirolimus_A375_10uM_24h	Negative
CPC007_A375_24H:BRD-K27520107-003-05-8:10	VU0359995_A375_10uM_24h	Negative
CPC005_A375_6H:BRD-A43150328-001-03-8:10	Penicillic acid_A375_10uM_6h	Negative
CPC005_A375_24H:BRD-A71157293-003-03-5:10	Fursultiamine_A375_10uM_24h	Negative
CPC005_A375_24H:BRD-A19037878:10	Trichostatin A, Streptomyces Sp._A375_10uM_24h	Negative
CPC006_A375_24H:BRD-A93255169-001-13-5:10	Thalidomide_A375_10uM_24h	Negative

## Sheet: Replicate 8
drug_instances_L1000_id	drug_information	Label
CPC011_A375_6H:BRD-K92723993-066-13-6:10	Imatinib_A375_10uM_6h	Positive
CPC013_A375_6H:BRD-K92723993-066-08-6:10	Imatinib_A375_10uM_6h	Positive
CPC014_A375_6H:BRD-K56343971-001-01-5:10	Vemurafenib_A375_10uM_6h	Positive
CPC015_A375_6H:BRD-A55594068-065-03-1:10	Vinblastine_A375_10uM_6h	Positive
BRAF001_A375_24H:BRD-U73308409-000-01-9:10	Vemurafenib_A375_10uM_24h	Positive
BRAF001_A375_6H:BRD-K09951645-001-02-7:10	Dabrafenib_A375_10uM_6h	Positive
BRAF001_A375_6H:BRD-U73308409-000-01-9:10	Vemurafenib_A375_10uM_6h	Positive
CPC006_SKMEL1_6H:BRD-K56343971-001-02-3:10	Vemurafenib_SKMEL1_10uM_6h	Positive
CPC006_SKMEL28_6H:BRD-K56343971-001-02-3:10	Vemurafenib_SKMEL28_10uM_6h	Positive
LJP005_A375_24H:C13	Vemurafenib_A375_10uM_24h	Positive
LJP005_A375_24H:P19	Trametinib_A375_10uM_24h	Positive
LJP006_A375_24H:N13	Imatinib_A375_10uM_24h	Positive
BRAF001_A375_24H:BRD-K09951645-001-02-7:10	Dabrafenib_A375_10uM_24h	Positive
LJP009_A375_24H:H07	Dabrafenib_A375_10uM_24h	Positive
REP.A003_A375_24H:N01	Dacarbazine_A375_10uM_24h	Positive
REP.A005_A375_24H:I19	Dabrafenib_A375_10uM_24h	Positive
CPC006_A375_24H:BRD-K56343971-001-02-3:10	Vemurafenib_A375_10uM_24h	Positive
REP.A012_A375_24H:O19	Cobimetinib_A375_10uM_24h	Positive
REP.A015_A375_24H:D13	Vemurafenib_A375_10uM_24h	Positive
REP.A027_A375_24H:A19	Imatinib_A375_10uM_24h	Positive
CPC006_A375_6H:BRD-K56343971-001-02-3:10	Vemurafenib_A375_10uM_6h	Positive
REP.A027_A375_24H:K13	Istaroxime (hydrochloride)_A375_10uM_24h	Negative
DOSBIO001_A375_24H:BRD-K44410738:9.88263	BRD-K44410738_A375_10uM_24h	Negative
CPC011_A375_6H:BRD-K33425534-001-06-7:10	Exemestane_A375_10uM_6h	Negative
REP.A008_A375_24H:A19	Temoporfin_A375_10uM_24h	Negative
CPC016_A375_6H:BRD-K80348542-001-01-4:10	Cephaeline_A375_10uM_6h	Negative
CPC006_SKMEL1_6H:BRD-K45446451-001-01-9:11.1	JZL-184_SKMEL1_10uM_6h	Negative
CPC011_A375_6H:BRD-K97752965-001-10-7:10	Nicorandil_A375_10uM_6h	Negative
CPC013_A375_6H:BRD-A19500257:10	13-Hydroxy-8,14,19-trimethoxy-4,10,12,16-tetramethyl-3,20,22-trioxo-2-azabicyclo[16.3.1]docosa-1(21),4,6,10,18-pentaen-9-yl carbamate_A375_10uM_6h	Negative
REP.A025_A375_24H:N19	Lu AE58054 (Hydrochloride)_A375_10uM_24h	Negative
CPC006_SKMEL1_6H:BRD-K60623809-001-02-0:10	SU-11652_SKMEL1_10uM_6h	Negative
CPC019_A375_6H:BRD-K21786893-001-01-2:10	CHEMBL2141431_A375_10uM_6h	Negative
CPC004_A375_6H:BRD-K28936863-051-18-1:10	Ketotifen_A375_10uM_6h	Negative
PCLB001_A375_6H:BRD-A58955223-001-02-0:10	L-Sulforaphane_A375_10uM_6h	Negative
CPC007_A375_24H:BRD-K03568209-001-12-2:10	CID755673_A375_10uM_24h	Negative
CPC006_A375_6H:BRD-K92301463-001-03-0:10	16,16-Dimethyl prostaglandin e2_A375_10uM_6h	Negative
CPC005_A375_24H:BRD-A34299591-001-03-4:10	Budesonide_A375_10uM_24h	Negative
CPC016_A375_6H:BRD-K09397065-003-03-8:10	SR57227A_A375_10uM_6h	Negative
CPC014_A375_6H:BRD-A36059655-001-01-7:10	AC1MFZU7_A375_10uM_6h	Negative
CPC015_A375_6H:BRD-A95513702-001-03-0:10	Androstenedone_A375_10uM_6h	Negative
CPC011_A375_6H:BRD-K91938660-003-07-8:10	Memantine_A375_10uM_6h	Negative
CPC006_A375_24H:BRD-K37865504-001-02-5:10	LY 2183240_A375_10uM_24h	Negative

## Sheet: Replicate 9
drug_instances_L1000_id	drug_information	Label
CPC011_A375_6H:BRD-K92723993-066-13-6:10	Imatinib_A375_10uM_6h	Positive
CPC013_A375_6H:BRD-K92723993-066-08-6:10	Imatinib_A375_10uM_6h	Positive
CPC014_A375_6H:BRD-K56343971-001-01-5:10	Vemurafenib_A375_10uM_6h	Positive
CPC015_A375_6H:BRD-A55594068-065-03-1:10	Vinblastine_A375_10uM_6h	Positive
BRAF001_A375_24H:BRD-U73308409-000-01-9:10	Vemurafenib_A375_10uM_24h	Positive
BRAF001_A375_6H:BRD-K09951645-001-02-7:10	Dabrafenib_A375_10uM_6h	Positive
BRAF001_A375_6H:BRD-U73308409-000-01-9:10	Vemurafenib_A375_10uM_6h	Positive
CPC006_SKMEL1_6H:BRD-K56343971-001-02-3:10	Vemurafenib_SKMEL1_10uM_6h	Positive
CPC006_SKMEL28_6H:BRD-K56343971-001-02-3:10	Vemurafenib_SKMEL28_10uM_6h	Positive
LJP005_A375_24H:C13	Vemurafenib_A375_10uM_24h	Positive
LJP005_A375_24H:P19	Trametinib_A375_10uM_24h	Positive
LJP006_A375_24H:N13	Imatinib_A375_10uM_24h	Positive
BRAF001_A375_24H:BRD-K09951645-001-02-7:10	Dabrafenib_A375_10uM_24h	Positive
LJP009_A375_24H:H07	Dabrafenib_A375_10uM_24h	Positive
REP.A003_A375_24H:N01	Dacarbazine_A375_10uM_24h	Positive
REP.A005_A375_24H:I19	Dabrafenib_A375_10uM_24h	Positive
CPC006_A375_24H:BRD-K56343971-001-02-3:10	Vemurafenib_A375_10uM_24h	Positive
REP.A012_A375_24H:O19	Cobimetinib_A375_10uM_24h	Positive
REP.A015_A375_24H:D13	Vemurafenib_A375_10uM_24h	Positive
REP.A027_A375_24H:A19	Imatinib_A375_10uM_24h	Positive
CPC006_A375_6H:BRD-K56343971-001-02-3:10	Vemurafenib_A375_10uM_6h	Positive
CPC020_A375_6H:BRD-K73819439-001-02-7:10	AC1LWSL2_A375_10uM_6h	Negative
REP.A026_A375_24H:A13	100599-27-7_A375_10uM_24h	Negative
REP.A003_A375_24H:H19	Levocabastine_A375_10uM_24h	Negative
CPC008_A375_6H:BRD-K41185612-001-01-3:10	MLS002699818_A375_10uM_6h	Negative
CPC008_A375_6H:BRD-K35737468-001-04-8:10	MLS002264389_A375_10uM_6h	Negative
CPC018_A375_6H:BRD-K32164935-001-17-5:10	Tolazamide_A375_10uM_6h	Negative
CPC004_A375_6H:BRD-K87343924-001-02-4:10	Wortmannin_A375_10uM_6h	Negative
CPC008_A375_6H:BRD-K15166186-001-03-7:10	TL_HRAS27_A375_10uM_6h	Negative
DOSBIO001_A375_24H:BRD-K99718824:10.0261	BRD-K99718824_A375_10uM_24h	Negative
CPC006_A375_6H:BRD-K94325918-001-03-8:10	Kinetin Riboside_A375_10uM_6h	Negative
CPC005_A375_24H:BRD-A37492983-001-03-8:10	Iocetamic acid_A375_10uM_24h	Negative
CPC020_A375_6H:BRD-K79131256-001-14-6:10	Albendazole_A375_10uM_6h	Negative
CPC015_A375_6H:BRD-K79759585-048-01-4:10	Sildenafil_A375_10uM_6h	Negative
REP.A004_A375_24H:P13	BMS-794833_A375_10uM_24h	Negative
CPC012_A375_6H:BRD-K07850148-001-01-7:10	SULF1-A_000010_A375_10uM_6h	Negative
CPC015_A375_6H:BRD-A59174698-003-12-8:10	SPECTRUM_001418_A375_10uM_6h	Negative
CPC015_A375_6H:BRD-A41145729-001-02-7:10	Methoprene acid_A375_10uM_6h	Negative
CPC008_A375_24H:BRD-K74710236-001-04-8:10	CHEMBL2141722_A375_10uM_24h	Negative
CPC006_A375_24H:BRD-K61250553-003-13-2:10	Loperamide_A375_10uM_24h	Negative
DOSBIO001_A375_24H:BRD-K36928794:10.2341	BRD-K36928794_A375_10uM_24h	Negative
CPC004_A375_6H:BRD-K50311478-001-01-6:10	ZINC1569718_A375_10uM_6h	Negative

## Sheet: Replicate 10
drug_instances_L1000_id	drug_information	Label
CPC011_A375_6H:BRD-K92723993-066-13-6:10	Imatinib_A375_10uM_6h	Positive
CPC013_A375_6H:BRD-K92723993-066-08-6:10	Imatinib_A375_10uM_6h	Positive
CPC014_A375_6H:BRD-K56343971-001-01-5:10	Vemurafenib_A375_10uM_6h	Positive
CPC015_A375_6H:BRD-A55594068-065-03-1:10	Vinblastine_A375_10uM_6h	Positive
BRAF001_A375_24H:BRD-U73308409-000-01-9:10	Vemurafenib_A375_10uM_24h	Positive
BRAF001_A375_6H:BRD-K09951645-001-02-7:10	Dabrafenib_A375_10uM_6h	Positive
BRAF001_A375_6H:BRD-U73308409-000-01-9:10	Vemurafenib_A375_10uM_6h	Positive
CPC006_SKMEL1_6H:BRD-K56343971-001-02-3:10	Vemurafenib_SKMEL1_10uM_6h	Positive
CPC006_SKMEL28_6H:BRD-K56343971-001-02-3:10	Vemurafenib_SKMEL28_10uM_6h	Positive
LJP005_A375_24H:C13	Vemurafenib_A375_10uM_24h	Positive
LJP005_A375_24H:P19	Trametinib_A375_10uM_24h	Positive
LJP006_A375_24H:N13	Imatinib_A375_10uM_24h	Positive
BRAF001_A375_24H:BRD-K09951645-001-02-7:10	Dabrafenib_A375_10uM_24h	Positive
LJP009_A375_24H:H07	Dabrafenib_A375_10uM_24h	Positive
REP.A003_A375_24H:N01	Dacarbazine_A375_10uM_24h	Positive
REP.A005_A375_24H:I19	Dabrafenib_A375_10uM_24h	Positive
CPC006_A375_24H:BRD-K56343971-001-02-3:10	Vemurafenib_A375_10uM_24h	Positive
REP.A012_A375_24H:O19	Cobimetinib_A375_10uM_24h	Positive
REP.A015_A375_24H:D13	Vemurafenib_A375_10uM_24h	Positive
REP.A027_A375_24H:A19	Imatinib_A375_10uM_24h	Positive
CPC006_A375_6H:BRD-K56343971-001-02-3:10	Vemurafenib_A375_10uM_6h	Positive
CPC008_A375_6H:BRD-A31946439-019-01-5:10	CHEMBL2131708_A375_10uM_6h	Negative
CPC006_SKMEL1_6H:BRD-A41451487-001-06-2:160	PK-11195_SKMEL1_100uM_6h	Negative
CPC005_A375_24H:BRD-K66404838-003-03-8:10	Nalbuphine_A375_10uM_24h	Negative
REP.A002_A375_24H:G07	Sotrastaurin_A375_10uM_24h	Negative
CPC006_A375_6H:BRD-K34581968-001-01-2:11.1	BMS-536924_A375_10uM_6h	Negative
CPC010_A375_6H:BRD-K36772364-001-06-4:10	MLS000063258_A375_10uM_6h	Negative
CPC017_A375_6H:BRD-K66944906-001-02-6:10	Fraxidin Methyl Ether_A375_10uM_6h	Negative
PRISM001_A375_24H:CMAP-AZD-1152HQPA:10	AZD-1152HQPA_A375_10uM_24h	Negative
CPC011_A375_6H:BRD-K13032584-003-12-8:10	Procarbazine_A375_10uM_6h	Negative
REP.A001_A375_24H:N01	ANISODAMINE HYDROBROMIDE_A375_10uM_24h	Negative
CPC005_A375_24H:BRD-K97688263-003-04-1:10	Benzamil_A375_10uM_24h	Negative
CPC006_A375_6H:BRD-K64890080-001-03-9:10	BI-2536_A375_10uM_6h	Negative
CPC006_A375_24H:BRD-K32164935-001-17-5:10	Tolazamide_A375_10uM_24h	Negative
CPC020_A375_6H:BRD-K03394322-001-02-6:10	BRD-K03394322-001-01-8_A375_10uM_6h	Negative
CPC010_A375_6H:BRD-K78062244-001-10-7:10	MLS001173269_A375_10uM_6h	Negative
CPC013_A375_6H:BRD-K16798053-001-01-0:10	ST072947_A375_10uM_6h	Negative
CPC006_A375_24H:BRD-K73395020-001-01-5:10	CHEMBL179288_A375_10uM_24h	Negative
CPC015_A375_6H:BRD-K69608737-001-03-7:10	Tacrolimus_A375_10uM_6h	Negative
CPC014_A375_6H:BRD-K70557564-305-01-0:10	Zosuquidar_A375_10uM_6h	Negative
CPC019_A375_6H:BRD-K08887444-001-01-9:10	BRD-K08887444_A375_10uM_6h	Negative
CPC010_A375_6H:BRD-K59369769-001-08-8:10	Tozasertib_A375_10uM_6h	Negative
