# Supplementary material for: DrugReSC: targeting disease-critical cell subpopulations with single-cell transcriptomic data for drug repurposing in cancer
Source: Brief Bioinform. 2024 Sep 30;25(6):bbae490. doi: 10.1093/bib/bbae490 (PMC11442150; doi:10.1093/bib/bbae490)
Supplement: Supplementary_bbae490 [file supplementary_bbae490.zip › Supplementary Table 3. NSCLC_ground_truth_lists.xlsx]

## Sheet: Replicate 1
drug_instances_L1000_id	drug_information	Label
LJP006_HCC515_24H:N07	Gefitinib_HCC515_10uM_24h	Positive
LJP007_HCC515_24H:G07	Dacomitinib_HCC515_10uM_24h	Positive
LJP007_HCC515_24H:N13	Osimertinib_HCC515_10uM_24h	Positive
LJP009_HCC515_24H:H07	Dabrafenib_HCC515_10uM_24h	Positive
RAD001_A549_6H:BRD-K64052750-001-04-3:10	Gefitinib_A549_10uM_6h	Positive
CPC014_A549_24H:BRD-K64052750-001-04-3:10	Gefitinib_A549_10uM_24h	Positive
CPC014_A549_24H:BRD-K64052750-001-05-0:10	Gefitinib_A549_10uM_24h	Positive
CPC013_HCC515_6H:BRD-K66175015-001-01-7:10	Afatinib_HCC515_10uM_6h	Positive
CPC014_HCC515_6H:BRD-K64052750-001-04-3:10	Gefitinib_HCC515_10uM_6h	Positive
CPC014_HCC515_6H:BRD-K64052750-001-05-0:10	Gefitinib_HCC515_10uM_6h	Positive
CPC014_HCC515_6H:BRD-K70401845-001-02-5:10	Erlotinib_HCC515_10uM_6h	Positive
CPC014_HCC515_6H:BRD-K78431006-001-02-9:10	Crizotinib_HCC515_10uM_6h	Positive
PCLB003_HCC515_24H:BRD-K78431006-001-05-2:10	Crizotinib_HCC515_10uM_24h	Positive
CPC011_A549_24H:BRD-K97514127-045-02-0:10	Vinorelbine_A549_10uM_24h	Positive
CPC011_A549_6H:BRD-K97514127-045-02-0:10	Vinorelbine_A549_10uM_6h	Positive
CPC013_A549_24H:BRD-K66175015-001-01-7:10	Afatinib_A549_10uM_24h	Positive
CPC013_A549_6H:BRD-K66175015-001-01-7:10	Afatinib_A549_10uM_6h	Positive
CPC014_A549_24H:BRD-K78431006-001-02-9:10	Crizotinib_A549_10uM_24h	Positive
CPC014_A549_24H:BRD-M30523314-002-01-5:10	vinorelbine_A549_10uM_24h	Positive
CPC014_A549_6H:BRD-K64052750-001-04-3:10	Gefitinib_A549_10uM_6h	Positive
CPC014_A549_6H:BRD-K70401845-001-02-5:10	Erlotinib_A549_10uM_6h	Positive
CPC014_A549_6H:BRD-K78431006-001-02-9:10	Crizotinib_A549_10uM_6h	Positive
CPC014_A549_6H:BRD-M30523314-002-01-5:10	vinorelbine_A549_10uM_6h	Positive
LJP005_A549_24H:A19	Crizotinib_A549_10uM_24h	Positive
LJP005_A549_24H:M19	Erlotinib_A549_10uM_24h	Positive
LJP005_A549_24H:P19	Trametinib_A549_10uM_24h	Positive
LJP006_A549_24H:N07	Gefitinib_A549_10uM_24h	Positive
LJP007_A549_24H:G07	Dacomitinib_A549_10uM_24h	Positive
LJP007_A549_24H:N13	Osimertinib_A549_10uM_24h	Positive
LJP009_A549_24H:H07	Dabrafenib_A549_10uM_24h	Positive
LJP005_HCC515_24H:A19	Crizotinib_HCC515_10uM_24h	Positive
LJP005_HCC515_24H:M19	Erlotinib_HCC515_10uM_24h	Positive
LJP005_HCC515_24H:P19	Trametinib_HCC515_10uM_24h	Positive
CPC001_HCC515_6H:BRD-K94176593-001-02-9:10	TWS 119_HCC515_10uM_6h	Negative
CPC014_A549_24H:BRD-K73293050-001-01-5:10	WZ 3146_A549_10uM_24h	Negative
PCLB003_HCC515_24H:BRD-K79877282-001-02-7:10	PF 543_HCC515_10uM_24h	Negative
DOSBIO002_A549_24H:BRD-K97972722:10.2327	BRD-K97972722_A549_10uM_24h	Negative
CPC019_A549_24H:BRD-K84450674-001-01-4:10	BRD-K84450674_A549_10uM_24h	Negative
PCLB002_A549_24H:BRD-K00627859:10	Tubastatin A_A549_10uM_24h	Negative
CPC014_A549_6H:BRD-K86465814-001-03-7:10	13(S)-HODE_A549_10uM_6h	Negative
CPC012_HCC515_6H:BRD-K95080859-001-01-3:10	ALD1-H_000553_HCC515_10uM_6h	Negative
CPC015_A549_6H:BRD-K68143200-001-04-2:10	NSC95397_A549_10uM_6h	Negative
CPC002_HCC515_6H:BRD-K51918615-303-01-1:10	Iodophenpropit_HCC515_10uM_6h	Negative
CPC014_A549_6H:BRD-U86922168-000-01-3:10	QL-XII-47_A549_10uM_6h	Negative
CPC004_HCC515_24H:BRD-K03842655-001-02-1:10	Penitrem A_HCC515_10uM_24h	Negative
LJP006_A549_24H:A19	SCHEMBL3958507_A549_10uM_24h	Negative
CPC011_A549_24H:BRD-A19500257:10	13-Hydroxy-8,14,19-trimethoxy-4,10,12,16-tetramethyl-3,20,22-trioxo-2-azabicyclo[16.3.1]docosa-1(21),4,6,10,18-pentaen-9-yl carbamate_A549_10uM_24h	Negative
CPC002_HCC515_24H:BRD-K40742111-001-02-6:10	SPBIO_000926_HCC515_10uM_24h	Negative
CPC016_A549_6H:BRD-A17065207-001-06-9:10	Brefeldin A_A549_10uM_6h	Negative
CPC001_HCC515_24H:BRD-K71430621-303-01-5:10	Clobenpropit_HCC515_10uM_24h	Negative
CPC015_A549_24H:BRD-K43290182-001-01-9:10	RO 04-6790_A549_10uM_24h	Negative
CPC014_A549_24H:BRD-A25337146-003-07-0:10	1-(4-Bromophenyl)-3-morpholin-4-yl-2-phenylpropan-1-one_A549_10uM_24h	Negative
CPC005_A549_6H:BRD-K56509348-003-01-3:10	BMS-182874_A549_10uM_6h	Negative
CPC007_A549_6H:BRD-K75315865-001-02-7:10	CHEMBL1892795_A549_10uM_6h	Negative
CPC010_HCC515_6H:BRD-K23383398-001-04-0:10	T091317_HCC515_10uM_6h	Negative
CPC017_A549_24H:BRD-A68281735-001-02-0:10	REV-5901_A549_10uM_24h	Negative
CPC009_A549_6H:BRD-K55070890-001-02-1:10	Cis-N,N-Dimethyl-9-(3-(1-Piperazinyl)Propylidene)Thioxanthene-2-Sulfonamide_A549_10uM_6h	Negative
LJP005_HCC515_24H:L07	CI-1040_HCC515_10uM_24h	Negative
CPC020_HCC515_6H:BRD-K37194137-001-02-5:10	PK04PUR_000351_HCC515_10uM_6h	Negative
CPC019_A549_24H:BRD-K37549600-001-01-0:10	MLS000107177_A549_10uM_24h	Negative
CPC011_A549_24H:BRD-K31534764-050-01-7:10	(Z) Fluvoxamine_A549_10uM_24h	Negative
DOS045_A549_24H:BRD-K81418486:10	Vorinostat_A549_10uM_24h	Negative
CPC009_A549_24H:BRD-K74189021-001-01-0:10	CHEMBL2158275_A549_10uM_24h	Negative
CPC014_A549_24H:BRD-K19540840-001-02-9:10	Saracatinib_A549_10uM_24h	Negative
CPC003_HCC515_6H:BRD-A36074203-003-03-5:10	Remacemide_HCC515_10uM_6h	Negative
CPC011_A549_24H:BRD-K44094599-001-02-9:10	FK-506_A549_10uM_24h	Negative

## Sheet: Replicate 2
drug_instances_L1000_id	drug_information	Label
LJP006_HCC515_24H:N07	Gefitinib_HCC515_10uM_24h	Positive
LJP007_HCC515_24H:G07	Dacomitinib_HCC515_10uM_24h	Positive
LJP007_HCC515_24H:N13	Osimertinib_HCC515_10uM_24h	Positive
LJP009_HCC515_24H:H07	Dabrafenib_HCC515_10uM_24h	Positive
RAD001_A549_6H:BRD-K64052750-001-04-3:10	Gefitinib_A549_10uM_6h	Positive
CPC014_A549_24H:BRD-K64052750-001-04-3:10	Gefitinib_A549_10uM_24h	Positive
CPC014_A549_24H:BRD-K64052750-001-05-0:10	Gefitinib_A549_10uM_24h	Positive
CPC013_HCC515_6H:BRD-K66175015-001-01-7:10	Afatinib_HCC515_10uM_6h	Positive
CPC014_HCC515_6H:BRD-K64052750-001-04-3:10	Gefitinib_HCC515_10uM_6h	Positive
CPC014_HCC515_6H:BRD-K64052750-001-05-0:10	Gefitinib_HCC515_10uM_6h	Positive
CPC014_HCC515_6H:BRD-K70401845-001-02-5:10	Erlotinib_HCC515_10uM_6h	Positive
CPC014_HCC515_6H:BRD-K78431006-001-02-9:10	Crizotinib_HCC515_10uM_6h	Positive
PCLB003_HCC515_24H:BRD-K78431006-001-05-2:10	Crizotinib_HCC515_10uM_24h	Positive
CPC011_A549_24H:BRD-K97514127-045-02-0:10	Vinorelbine_A549_10uM_24h	Positive
CPC011_A549_6H:BRD-K97514127-045-02-0:10	Vinorelbine_A549_10uM_6h	Positive
CPC013_A549_24H:BRD-K66175015-001-01-7:10	Afatinib_A549_10uM_24h	Positive
CPC013_A549_6H:BRD-K66175015-001-01-7:10	Afatinib_A549_10uM_6h	Positive
CPC014_A549_24H:BRD-K78431006-001-02-9:10	Crizotinib_A549_10uM_24h	Positive
CPC014_A549_24H:BRD-M30523314-002-01-5:10	vinorelbine_A549_10uM_24h	Positive
CPC014_A549_6H:BRD-K64052750-001-04-3:10	Gefitinib_A549_10uM_6h	Positive
CPC014_A549_6H:BRD-K70401845-001-02-5:10	Erlotinib_A549_10uM_6h	Positive
CPC014_A549_6H:BRD-K78431006-001-02-9:10	Crizotinib_A549_10uM_6h	Positive
CPC014_A549_6H:BRD-M30523314-002-01-5:10	vinorelbine_A549_10uM_6h	Positive
LJP005_A549_24H:A19	Crizotinib_A549_10uM_24h	Positive
LJP005_A549_24H:M19	Erlotinib_A549_10uM_24h	Positive
LJP005_A549_24H:P19	Trametinib_A549_10uM_24h	Positive
LJP006_A549_24H:N07	Gefitinib_A549_10uM_24h	Positive
LJP007_A549_24H:G07	Dacomitinib_A549_10uM_24h	Positive
LJP007_A549_24H:N13	Osimertinib_A549_10uM_24h	Positive
LJP009_A549_24H:H07	Dabrafenib_A549_10uM_24h	Positive
LJP005_HCC515_24H:A19	Crizotinib_HCC515_10uM_24h	Positive
LJP005_HCC515_24H:M19	Erlotinib_HCC515_10uM_24h	Positive
LJP005_HCC515_24H:P19	Trametinib_HCC515_10uM_24h	Positive
CPC001_HCC515_6H:BRD-A19500257:10	13-Hydroxy-8,14,19-trimethoxy-4,10,12,16-tetramethyl-3,20,22-trioxo-2-azabicyclo[16.3.1]docosa-1(21),4,6,10,18-pentaen-9-yl carbamate_HCC515_10uM_6h	Negative
CPC012_HCC515_6H:BRD-A19500257:10	13-Hydroxy-8,14,19-trimethoxy-4,10,12,16-tetramethyl-3,20,22-trioxo-2-azabicyclo[16.3.1]docosa-1(21),4,6,10,18-pentaen-9-yl carbamate_HCC515_10uM_6h	Negative
CPC006_NCIH2073_6H:BRD-K23875128-001-04-2:10	3-(4-Pyridyl)indole_NCIH2073_10uM_6h	Negative
CPC006_HCC515_24H:BRD-K87947369-001-01-6:10	Tozasertib_HCC515_10uM_24h	Negative
CPC007_HCC515_6H:BRD-K84203638-001-05-3:10	MLS000089581_HCC515_10uM_6h	Negative
CPC006_HCC15_6H:BRD-K79983625-001-01-1:11.1	DC-45-A2_HCC15_10uM_6h	Negative
DOSBIO001_A549_24H:BRD-K35188965:9.96026	BRD-K35188965_A549_10uM_24h	Negative
CPC008_A549_6H:BRD-K88707333-001-04-0:10	MLS002264459_A549_10uM_6h	Negative
CPC003_HCC515_6H:BRD-K37883585-001-01-2:10	CHEMBL57427_HCC515_10uM_6h	Negative
LJP006_HCC515_24H:F19	SCHEMBL17052537_HCC515_10uM_24h	Negative
CPC016_A549_6H:BRD-K87049188-001-03-6:10	Fusaric acid_A549_10uM_6h	Negative
CPC005_A549_24H:BRD-A71799696-001-01-5:10	BH3I-1&PRIME;_A549_10uM_24h	Negative
CPC020_A549_6H:BRD-K71799949-001-28-1:10	Carbamazepine_A549_10uM_6h	Negative
CPC007_A549_24H:BRD-K76211160-001-05-2:10	4-Fluoro-n-(pyridin-3-yl)benzamide_A549_10uM_24h	Negative
CPC019_A549_6H:BRD-K49010888-001-01-2:10	CHEMBL2141330_A549_10uM_6h	Negative
CPC006_T3M10_6H:BRD-K89692698-001-06-7:160	MLS000106215_T3M10_100uM_6h	Negative
CPC015_A549_24H:BRD-K42748308-300-01-2:10	XE991_A549_10uM_24h	Negative
CPC006_HCC15_6H:BRD-K76188144-001-01-2:160	N-(Carboxycarbonyl)-d-phenylalanine_HCC15_100uM_6h	Negative
CPC012_HCC515_6H:BRD-K29003210-001-06-9:10	MLS001116217_HCC515_10uM_6h	Negative
CPC013_A549_6H:BRD-K19166598-001-01-9:10	BRD-K19166598_A549_10uM_6h	Negative
CPC001_HCC515_24H:BRD-K94379058-001-03-5:10	Indomethacin Morpholinylamide_HCC515_10uM_24h	Negative
DOS054_A549_24H:BRD-K81418486:10	Vorinostat_A549_10uM_24h	Negative
CPC006_A549_6H:BRD-K67566344-001-01-8:10	AZD-2014_A549_10uM_6h	Negative
CPC012_A549_24H:BRD-K29003210-001-06-9:10	MLS001116217_A549_10uM_24h	Negative
CPC020_A549_6H:BRD-K67102207-236-02-8:10	Phenylbutanoic acid_A549_10uM_6h	Negative
CPC006_HCC515_24H:BRD-K51575138-001-01-7:10	TPCA-1_HCC515_10uM_24h	Negative
CPC012_A549_6H:BRD-A51777634-001-01-0:10	CHEMBL2142321_A549_10uM_6h	Negative
CPC017_A549_6H:BRD-K41713976-300-01-8:10	E4031_A549_10uM_6h	Negative
CPC007_A549_6H:BRD-K51608872-001-15-6:10	SMR000076922_A549_10uM_6h	Negative
LJP008_HCC515_24H:L19	Belinostat_HCC515_10uM_24h	Negative
DOSBIO002_A549_24H:BRD-K85205404:10.0049	BRD-K85205404_A549_10uM_24h	Negative
CPC006_H1299_6H:BRD-K56700933-001-01-3:10	Phenethylisothiocyanate_H1299_10uM_6h	Negative
CPC001_HCC515_6H:BRD-A82371568-001-01-5:10	CHEMBL277800_HCC515_10uM_6h	Negative

## Sheet: Replicate 3
drug_instances_L1000_id	drug_information	Label
LJP006_HCC515_24H:N07	Gefitinib_HCC515_10uM_24h	Positive
LJP007_HCC515_24H:G07	Dacomitinib_HCC515_10uM_24h	Positive
LJP007_HCC515_24H:N13	Osimertinib_HCC515_10uM_24h	Positive
LJP009_HCC515_24H:H07	Dabrafenib_HCC515_10uM_24h	Positive
RAD001_A549_6H:BRD-K64052750-001-04-3:10	Gefitinib_A549_10uM_6h	Positive
CPC014_A549_24H:BRD-K64052750-001-04-3:10	Gefitinib_A549_10uM_24h	Positive
CPC014_A549_24H:BRD-K64052750-001-05-0:10	Gefitinib_A549_10uM_24h	Positive
CPC013_HCC515_6H:BRD-K66175015-001-01-7:10	Afatinib_HCC515_10uM_6h	Positive
CPC014_HCC515_6H:BRD-K64052750-001-04-3:10	Gefitinib_HCC515_10uM_6h	Positive
CPC014_HCC515_6H:BRD-K64052750-001-05-0:10	Gefitinib_HCC515_10uM_6h	Positive
CPC014_HCC515_6H:BRD-K70401845-001-02-5:10	Erlotinib_HCC515_10uM_6h	Positive
CPC014_HCC515_6H:BRD-K78431006-001-02-9:10	Crizotinib_HCC515_10uM_6h	Positive
PCLB003_HCC515_24H:BRD-K78431006-001-05-2:10	Crizotinib_HCC515_10uM_24h	Positive
CPC011_A549_24H:BRD-K97514127-045-02-0:10	Vinorelbine_A549_10uM_24h	Positive
CPC011_A549_6H:BRD-K97514127-045-02-0:10	Vinorelbine_A549_10uM_6h	Positive
CPC013_A549_24H:BRD-K66175015-001-01-7:10	Afatinib_A549_10uM_24h	Positive
CPC013_A549_6H:BRD-K66175015-001-01-7:10	Afatinib_A549_10uM_6h	Positive
CPC014_A549_24H:BRD-K78431006-001-02-9:10	Crizotinib_A549_10uM_24h	Positive
CPC014_A549_24H:BRD-M30523314-002-01-5:10	vinorelbine_A549_10uM_24h	Positive
CPC014_A549_6H:BRD-K64052750-001-04-3:10	Gefitinib_A549_10uM_6h	Positive
CPC014_A549_6H:BRD-K70401845-001-02-5:10	Erlotinib_A549_10uM_6h	Positive
CPC014_A549_6H:BRD-K78431006-001-02-9:10	Crizotinib_A549_10uM_6h	Positive
CPC014_A549_6H:BRD-M30523314-002-01-5:10	vinorelbine_A549_10uM_6h	Positive
LJP005_A549_24H:A19	Crizotinib_A549_10uM_24h	Positive
LJP005_A549_24H:M19	Erlotinib_A549_10uM_24h	Positive
LJP005_A549_24H:P19	Trametinib_A549_10uM_24h	Positive
LJP006_A549_24H:N07	Gefitinib_A549_10uM_24h	Positive
LJP007_A549_24H:G07	Dacomitinib_A549_10uM_24h	Positive
LJP007_A549_24H:N13	Osimertinib_A549_10uM_24h	Positive
LJP009_A549_24H:H07	Dabrafenib_A549_10uM_24h	Positive
LJP005_HCC515_24H:A19	Crizotinib_HCC515_10uM_24h	Positive
LJP005_HCC515_24H:M19	Erlotinib_HCC515_10uM_24h	Positive
LJP005_HCC515_24H:P19	Trametinib_HCC515_10uM_24h	Positive
CPC010_HCC515_6H:BRD-A26962727-001-03-4:10	MLS-0425579.0001_HCC515_10uM_6h	Negative
CPC016_A549_24H:BRD-K31627533-001-03-8:10	Rimexolone_A549_10uM_24h	Negative
CPC012_HCC515_6H:BRD-K29715937-001-02-9:10	ZINC00704339_HCC515_10uM_6h	Negative
CPC006_SKLU1_6H:BRD-K15025317-001-05-2:10	BAY-117821_SKLU1_10uM_6h	Negative
CPC009_A549_24H:BRD-K19724398-019-01-9:10	CHEMBL1716096_A549_10uM_24h	Negative
CPC014_A549_6H:BRD-K52911425-001-01-5:10	Pictilisib_A549_10uM_6h	Negative
CPC017_A549_6H:BRD-A24429032-003-01-6:10	Heat_A549_10uM_6h	Negative
CPC012_HCC515_6H:BRD-A20697603-001-05-6:10	Thiostrepton_HCC515_10uM_6h	Negative
CPC015_A549_24H:BRD-A50675702-001-04-8:10	Fipronil_A549_10uM_24h	Negative
CPC001_HCC515_24H:BRD-K07888196-001-01-8:10	Tyrphostin AG 538_HCC515_10uM_24h	Negative
CPC006_DV90_6H:BRD-K17140735-300-02-4:11.1	SCH-79797_DV90_10uM_6h	Negative
CPC004_HCC515_6H:BRD-A55913614-316-06-2:10	Primaquine_HCC515_10uM_6h	Negative
CPC009_HCC515_6H:BRD-K90705745-001-01-8:10	CHEMBL2048846_HCC515_10uM_6h	Negative
CPC013_A549_24H:BRD-K59460069-001-01-7:10	Sydowinin B_A549_10uM_24h	Negative
CPC020_HCC515_6H:BRD-A64092382-003-14-2:10	Mexiletine_HCC515_10uM_6h	Negative
CPC011_A549_24H:BRD-K62310379-001-08-9:10	Fluticasone Propionate_A549_10uM_24h	Negative
CPC019_A549_24H:BRD-K53501402-001-01-0:10	BRD-K53501402_A549_10uM_24h	Negative
CPC009_A549_24H:BRD-K74501079-001-13-2:10	Azithromycin_A549_10uM_24h	Negative
CPC001_HCC515_6H:BRD-K81209159-001-03-7:10	Herniarin_HCC515_10uM_6h	Negative
CPC008_HCC515_6H:BRD-A75409952:10	Wortmannin_HCC515_10uM_6h	Negative
CPC006_A549_6H:BRD-K01121114-001-01-9:10	ML239_A549_10uM_6h	Negative
CPC005_HCC515_6H:BRD-A92439610-001-03-2:10	SPECTRUM_000224_HCC515_10uM_6h	Negative
CPC007_A549_6H:BRD-K83213280-001-07-0:10	7-Bromo-1,2,3,9-tetrahydropyrrolo[2,1-b]quinazoline_A549_10uM_6h	Negative
HOG003_A549_6H:BRD-K07303502-001-02-5:10	Arachidonyl Trifluoromethylketone_A549_10uM_6h	Negative
DOSBIO002_A549_24H:BRD-K87313043:10.13	BRD-K87313043_A549_10uM_24h	Negative
CPC006_DV90_6H:BRD-K78659596-001-01-3:10	MLN 2238_DV90_10uM_6h	Negative
CPC012_HCC515_6H:BRD-A75409952:10	Wortmannin_HCC515_10uM_6h	Negative
CPC014_A549_6H:BRD-A20697603-001-06-4:10	Thiostrepton_A549_10uM_6h	Negative
CPC006_HCC15_6H:BRD-A73680854-001-01-3:10	SCHEMBL3092652_HCC15_10uM_6h	Negative
CPC005_A549_24H:BRD-A17535965-001-02-2:10	Gelsemine_A549_10uM_24h	Negative
CPC017_A549_24H:BRD-K68507560-003-15-4:10	Dicyclomine_A549_10uM_24h	Negative
CPC014_HCC515_6H:BRD-K63068307-001-02-2:10	ZSTK 474_HCC515_10uM_6h	Negative
CPC010_A549_24H:BRD-K53335770-001-03-3:10	MLS002554298_A549_10uM_24h	Negative

## Sheet: Replicate 4
drug_instances_L1000_id	drug_information	Label
LJP006_HCC515_24H:N07	Gefitinib_HCC515_10uM_24h	Positive
LJP007_HCC515_24H:G07	Dacomitinib_HCC515_10uM_24h	Positive
LJP007_HCC515_24H:N13	Osimertinib_HCC515_10uM_24h	Positive
LJP009_HCC515_24H:H07	Dabrafenib_HCC515_10uM_24h	Positive
RAD001_A549_6H:BRD-K64052750-001-04-3:10	Gefitinib_A549_10uM_6h	Positive
CPC014_A549_24H:BRD-K64052750-001-04-3:10	Gefitinib_A549_10uM_24h	Positive
CPC014_A549_24H:BRD-K64052750-001-05-0:10	Gefitinib_A549_10uM_24h	Positive
CPC013_HCC515_6H:BRD-K66175015-001-01-7:10	Afatinib_HCC515_10uM_6h	Positive
CPC014_HCC515_6H:BRD-K64052750-001-04-3:10	Gefitinib_HCC515_10uM_6h	Positive
CPC014_HCC515_6H:BRD-K64052750-001-05-0:10	Gefitinib_HCC515_10uM_6h	Positive
CPC014_HCC515_6H:BRD-K70401845-001-02-5:10	Erlotinib_HCC515_10uM_6h	Positive
CPC014_HCC515_6H:BRD-K78431006-001-02-9:10	Crizotinib_HCC515_10uM_6h	Positive
PCLB003_HCC515_24H:BRD-K78431006-001-05-2:10	Crizotinib_HCC515_10uM_24h	Positive
CPC011_A549_24H:BRD-K97514127-045-02-0:10	Vinorelbine_A549_10uM_24h	Positive
CPC011_A549_6H:BRD-K97514127-045-02-0:10	Vinorelbine_A549_10uM_6h	Positive
CPC013_A549_24H:BRD-K66175015-001-01-7:10	Afatinib_A549_10uM_24h	Positive
CPC013_A549_6H:BRD-K66175015-001-01-7:10	Afatinib_A549_10uM_6h	Positive
CPC014_A549_24H:BRD-K78431006-001-02-9:10	Crizotinib_A549_10uM_24h	Positive
CPC014_A549_24H:BRD-M30523314-002-01-5:10	vinorelbine_A549_10uM_24h	Positive
CPC014_A549_6H:BRD-K64052750-001-04-3:10	Gefitinib_A549_10uM_6h	Positive
CPC014_A549_6H:BRD-K70401845-001-02-5:10	Erlotinib_A549_10uM_6h	Positive
CPC014_A549_6H:BRD-K78431006-001-02-9:10	Crizotinib_A549_10uM_6h	Positive
CPC014_A549_6H:BRD-M30523314-002-01-5:10	vinorelbine_A549_10uM_6h	Positive
LJP005_A549_24H:A19	Crizotinib_A549_10uM_24h	Positive
LJP005_A549_24H:M19	Erlotinib_A549_10uM_24h	Positive
LJP005_A549_24H:P19	Trametinib_A549_10uM_24h	Positive
LJP006_A549_24H:N07	Gefitinib_A549_10uM_24h	Positive
LJP007_A549_24H:G07	Dacomitinib_A549_10uM_24h	Positive
LJP007_A549_24H:N13	Osimertinib_A549_10uM_24h	Positive
LJP009_A549_24H:H07	Dabrafenib_A549_10uM_24h	Positive
LJP005_HCC515_24H:A19	Crizotinib_HCC515_10uM_24h	Positive
LJP005_HCC515_24H:M19	Erlotinib_HCC515_10uM_24h	Positive
LJP005_HCC515_24H:P19	Trametinib_HCC515_10uM_24h	Positive
CPC006_NCIH596_6H:BRD-K78659596-001-01-3:10	MLN 2238_NCIH596_10uM_6h	Negative
CPC006_HCC15_6H:BRD-K14696368-001-01-8:10	9-Methyl-5H-6-thia-4,5-diaza-chrysene 6,6-dioxide_HCC15_10uM_6h	Negative
CPC016_A549_6H:BRD-K67100011-003-03-0:10	Amdinocillin Pivoxil_A549_10uM_6h	Negative
CPC007_A549_6H:BRD-K36287933-001-06-5:10	AC1LS3SF_A549_10uM_6h	Negative
RAD001_A549_6H:BRD-K57569181-001-16-8:10	Pentoxifylline_A549_10uM_6h	Negative
CPC006_HCC15_6H:BRD-K77432048-001-02-8:10	BRD32048_HCC15_10uM_6h	Negative
DOSBIO001_A549_24H:BRD-K79734497:10.0021	SA-1939936_A549_10uM_24h	Negative
CPC001_HCC515_24H:BRD-A32164164-048-01-4:10	Methyllycaconitine_HCC515_10uM_24h	Negative
CPC006_DV90_6H:BRD-A34817987-001-11-8:10	Itrazole_DV90_10uM_6h	Negative
CPC012_A549_6H:BRD-K08630646-001-01-9:10	CHEMBL1290246_A549_10uM_6h	Negative
CPC008_A549_6H:BRD-A01999384-001-04-7:10	Triazolothiadiazine, 41_A549_10uM_6h	Negative
CPC006_NCIH2073_6H:BRD-K69840642-001-01-4:10	CAY10603_NCIH2073_10uM_6h	Negative
CPC001_HCC515_24H:BRD-A89434049-001-02-1:10	SPECTRUM_000715_HCC515_10uM_24h	Negative
CPC006_H1299_6H:BRD-A91699651-316-06-7:10	Chloroquine_H1299_10uM_6h	Negative
CPC019_A549_6H:BRD-K38698447-001-02-9:10	MLS002474103_A549_10uM_6h	Negative
CPC006_NCIH1836_6H:BRD-K92301463-001-03-0:10	16,16-Dimethyl prostaglandin e2_NCIH1836_10uM_6h	Negative
CPC006_A549_24H:BRD-K35723520-001-01-0:10	Darinaparsin_A549_10uM_24h	Negative
CPC001_HCC515_24H:BRD-K79116891-003-03-7:10	Proparacaine_HCC515_10uM_24h	Negative
CPC009_A549_24H:BRD-K76595177-001-05-9:10	ML098_A549_10uM_24h	Negative
CPC014_HCC515_6H:BRD-K83691318-001-01-6:10	NSC650841_HCC515_10uM_6h	Negative
CPC014_A549_6H:BRD-K79437791-001-03-2:10	Acetyl-Farnesyl-Cysteine_A549_10uM_6h	Negative
LJP009_A549_24H:N13	GW620972X_A549_10uM_24h	Negative
CPC014_A549_24H:BRD-K70511574-001-01-0:10	HMN-214_A549_10uM_24h	Negative
CPC017_A549_24H:BRD-A95445494-001-02-9:10	Maackiain_A549_10uM_24h	Negative
CPC006_H1299_6H:BRD-K19295594-001-08-5:11.1	Gossypol_H1299_10uM_6h	Negative
CPC014_HCC515_6H:BRD-K13087974-001-01-7:10	Daph_HCC515_10uM_6h	Negative
LJP009_A549_24H:N07	Regorafenib_A549_10uM_24h	Negative
CPC006_NCIH2073_6H:BRD-K92317137-001-04-0:10	MLS000038106_NCIH2073_10uM_6h	Negative
LJP005_A549_24H:G19	AZD-8330_A549_10uM_24h	Negative
CPC017_A549_6H:BRD-K52459643-001-10-2:10	Alprostadil_A549_10uM_6h	Negative
CPC014_HCC515_6H:BRD-A25337146-003-07-0:10	1-(4-Bromophenyl)-3-morpholin-4-yl-2-phenylpropan-1-one_HCC515_10uM_6h	Negative
CPC017_A549_24H:BRD-K10870738-001-02-4:10	Cdc_A549_10uM_24h	Negative
CPC018_A549_6H:BRD-K65503129-001-04-8:10	CCT 018159_A549_10uM_6h	Negative

## Sheet: Replicate 5
drug_instances_L1000_id	drug_information	Label
LJP006_HCC515_24H:N07	Gefitinib_HCC515_10uM_24h	Positive
LJP007_HCC515_24H:G07	Dacomitinib_HCC515_10uM_24h	Positive
LJP007_HCC515_24H:N13	Osimertinib_HCC515_10uM_24h	Positive
LJP009_HCC515_24H:H07	Dabrafenib_HCC515_10uM_24h	Positive
RAD001_A549_6H:BRD-K64052750-001-04-3:10	Gefitinib_A549_10uM_6h	Positive
CPC014_A549_24H:BRD-K64052750-001-04-3:10	Gefitinib_A549_10uM_24h	Positive
CPC014_A549_24H:BRD-K64052750-001-05-0:10	Gefitinib_A549_10uM_24h	Positive
CPC013_HCC515_6H:BRD-K66175015-001-01-7:10	Afatinib_HCC515_10uM_6h	Positive
CPC014_HCC515_6H:BRD-K64052750-001-04-3:10	Gefitinib_HCC515_10uM_6h	Positive
CPC014_HCC515_6H:BRD-K64052750-001-05-0:10	Gefitinib_HCC515_10uM_6h	Positive
CPC014_HCC515_6H:BRD-K70401845-001-02-5:10	Erlotinib_HCC515_10uM_6h	Positive
CPC014_HCC515_6H:BRD-K78431006-001-02-9:10	Crizotinib_HCC515_10uM_6h	Positive
PCLB003_HCC515_24H:BRD-K78431006-001-05-2:10	Crizotinib_HCC515_10uM_24h	Positive
CPC011_A549_24H:BRD-K97514127-045-02-0:10	Vinorelbine_A549_10uM_24h	Positive
CPC011_A549_6H:BRD-K97514127-045-02-0:10	Vinorelbine_A549_10uM_6h	Positive
CPC013_A549_24H:BRD-K66175015-001-01-7:10	Afatinib_A549_10uM_24h	Positive
CPC013_A549_6H:BRD-K66175015-001-01-7:10	Afatinib_A549_10uM_6h	Positive
CPC014_A549_24H:BRD-K78431006-001-02-9:10	Crizotinib_A549_10uM_24h	Positive
CPC014_A549_24H:BRD-M30523314-002-01-5:10	vinorelbine_A549_10uM_24h	Positive
CPC014_A549_6H:BRD-K64052750-001-04-3:10	Gefitinib_A549_10uM_6h	Positive
CPC014_A549_6H:BRD-K70401845-001-02-5:10	Erlotinib_A549_10uM_6h	Positive
CPC014_A549_6H:BRD-K78431006-001-02-9:10	Crizotinib_A549_10uM_6h	Positive
CPC014_A549_6H:BRD-M30523314-002-01-5:10	vinorelbine_A549_10uM_6h	Positive
LJP005_A549_24H:A19	Crizotinib_A549_10uM_24h	Positive
LJP005_A549_24H:M19	Erlotinib_A549_10uM_24h	Positive
LJP005_A549_24H:P19	Trametinib_A549_10uM_24h	Positive
LJP006_A549_24H:N07	Gefitinib_A549_10uM_24h	Positive
LJP007_A549_24H:G07	Dacomitinib_A549_10uM_24h	Positive
LJP007_A549_24H:N13	Osimertinib_A549_10uM_24h	Positive
LJP009_A549_24H:H07	Dabrafenib_A549_10uM_24h	Positive
LJP005_HCC515_24H:A19	Crizotinib_HCC515_10uM_24h	Positive
LJP005_HCC515_24H:M19	Erlotinib_HCC515_10uM_24h	Positive
LJP005_HCC515_24H:P19	Trametinib_HCC515_10uM_24h	Positive
CPC012_A549_24H:BRD-A26962727-001-01-8:10	MLS-0425579.0001_A549_10uM_24h	Negative
CPC009_A549_24H:BRD-K40373196-001-04-4:10	KUC104337_A549_10uM_24h	Negative
CPC008_A549_6H:BRD-K30443205-001-05-3:10	MLS002276503_A549_10uM_6h	Negative
CPC010_HCC515_6H:BRD-K30097969-001-04-6:10	Pitavastatin Calcium_HCC515_10uM_6h	Negative
CPC011_A549_24H:BRD-A67552655-001-04-7:10	RAC-Etomoxir_A549_10uM_24h	Negative
CPC003_HCC515_6H:BRD-A30590053-003-01-1:10	MR-16728_HCC515_10uM_6h	Negative
CPC019_HCC515_6H:BRD-K23931216-001-01-2:10	CHEMBL2360064_HCC515_10uM_6h	Negative
CPC012_HCC515_6H:BRD-K07403598-001-01-0:10	ZINC27645180_HCC515_10uM_6h	Negative
CPC001_HCC515_24H:BRD-K27665173-001-01-3:10	D-64406_HCC515_10uM_24h	Negative
CPC016_A549_6H:BRD-K85015012-003-01-1:10	NNC 05-2090_A549_10uM_6h	Negative
CPC016_A549_6H:BRD-K97061094-001-03-2:10	Azacyclonol_A549_10uM_6h	Negative
CPC008_HCC515_6H:BRD-K96740880-001-05-5:10	MLS002264477_HCC515_10uM_6h	Negative
CPC006_A549_24H:BRD-K64890080-001-03-9:10	BI-2536_A549_10uM_24h	Negative
CPC017_A549_6H:BRD-A58269583-001-02-0:10	Deoxyandirobin Lactone_A549_10uM_6h	Negative
CPC017_A549_6H:BRD-A25687296-300-03-5:10	AC1NWALX_A549_10uM_6h	Negative
CPC017_A549_6H:BRD-K60762818-003-15-3:10	Desipramine_A549_10uM_6h	Negative
CPC012_HCC515_6H:BRD-K10573841-001-01-0:10	Tunicamycin From Streptomyces Sp._HCC515_10uM_6h	Negative
CPC004_HCC515_24H:BRD-A26384407-001-15-2:10	Chlorthalidone_HCC515_10uM_24h	Negative
CPC010_A549_24H:BRD-K18814832-001-05-2:10	MLS000581978_A549_10uM_24h	Negative
CPC001_HCC515_6H:BRD-A34907681-001-01-7:10	Vitamin P_HCC515_10uM_6h	Negative
CPC007_A549_24H:BRD-A02809788-001-06-4:10	MLS002729074_A549_10uM_24h	Negative
CPC007_A549_6H:BRD-A06641369-001-13-0:10	SMR000318028_A549_10uM_6h	Negative
CPC019_A549_24H:BRD-K60772276-001-01-1:10	MLS003587249_A549_10uM_24h	Negative
CPC019_A549_24H:BRD-K31856043-001-01-0:10	BRD-K31856043_A549_10uM_24h	Negative
CPC014_HCC515_6H:BRD-K36740062-001-01-7:10	GSK-1070916_HCC515_10uM_6h	Negative
CPC009_HCC515_6H:BRD-A01320529-001-08-3:10	Salmeterol_HCC515_10uM_6h	Negative
CPC004_HCC515_6H:BRD-A34255068-001-16-2:10	Rolipram_HCC515_10uM_6h	Negative
CPC020_A549_6H:BRD-K61250553-003-23-1:10	Loperamide_A549_10uM_6h	Negative
CPC006_HCC15_6H:BRD-K67844266-001-01-3:11.1	Pevonedistat_HCC15_10uM_6h	Negative
CPC006_CORL23_6H:BRD-K40853697-001-04-9:160	501919-59-1_CORL23_100uM_6h	Negative
CPC006_HCC515_24H:BRD-A77216878-001-01-4:10	Manumycin-A_HCC515_10uM_24h	Negative
CPC015_A549_24H:BRD-K68143200-001-04-2:10	NSC95397_A549_10uM_24h	Negative
CPC016_A549_24H:BRD-A76093993-001-01-8:10	Cromakalim_A549_10uM_24h	Negative

## Sheet: Replicate 6
drug_instances_L1000_id	drug_information	Label
LJP006_HCC515_24H:N07	Gefitinib_HCC515_10uM_24h	Positive
LJP007_HCC515_24H:G07	Dacomitinib_HCC515_10uM_24h	Positive
LJP007_HCC515_24H:N13	Osimertinib_HCC515_10uM_24h	Positive
LJP009_HCC515_24H:H07	Dabrafenib_HCC515_10uM_24h	Positive
RAD001_A549_6H:BRD-K64052750-001-04-3:10	Gefitinib_A549_10uM_6h	Positive
CPC014_A549_24H:BRD-K64052750-001-04-3:10	Gefitinib_A549_10uM_24h	Positive
CPC014_A549_24H:BRD-K64052750-001-05-0:10	Gefitinib_A549_10uM_24h	Positive
CPC013_HCC515_6H:BRD-K66175015-001-01-7:10	Afatinib_HCC515_10uM_6h	Positive
CPC014_HCC515_6H:BRD-K64052750-001-04-3:10	Gefitinib_HCC515_10uM_6h	Positive
CPC014_HCC515_6H:BRD-K64052750-001-05-0:10	Gefitinib_HCC515_10uM_6h	Positive
CPC014_HCC515_6H:BRD-K70401845-001-02-5:10	Erlotinib_HCC515_10uM_6h	Positive
CPC014_HCC515_6H:BRD-K78431006-001-02-9:10	Crizotinib_HCC515_10uM_6h	Positive
PCLB003_HCC515_24H:BRD-K78431006-001-05-2:10	Crizotinib_HCC515_10uM_24h	Positive
CPC011_A549_24H:BRD-K97514127-045-02-0:10	Vinorelbine_A549_10uM_24h	Positive
CPC011_A549_6H:BRD-K97514127-045-02-0:10	Vinorelbine_A549_10uM_6h	Positive
CPC013_A549_24H:BRD-K66175015-001-01-7:10	Afatinib_A549_10uM_24h	Positive
CPC013_A549_6H:BRD-K66175015-001-01-7:10	Afatinib_A549_10uM_6h	Positive
CPC014_A549_24H:BRD-K78431006-001-02-9:10	Crizotinib_A549_10uM_24h	Positive
CPC014_A549_24H:BRD-M30523314-002-01-5:10	vinorelbine_A549_10uM_24h	Positive
CPC014_A549_6H:BRD-K64052750-001-04-3:10	Gefitinib_A549_10uM_6h	Positive
CPC014_A549_6H:BRD-K70401845-001-02-5:10	Erlotinib_A549_10uM_6h	Positive
CPC014_A549_6H:BRD-K78431006-001-02-9:10	Crizotinib_A549_10uM_6h	Positive
CPC014_A549_6H:BRD-M30523314-002-01-5:10	vinorelbine_A549_10uM_6h	Positive
LJP005_A549_24H:A19	Crizotinib_A549_10uM_24h	Positive
LJP005_A549_24H:M19	Erlotinib_A549_10uM_24h	Positive
LJP005_A549_24H:P19	Trametinib_A549_10uM_24h	Positive
LJP006_A549_24H:N07	Gefitinib_A549_10uM_24h	Positive
LJP007_A549_24H:G07	Dacomitinib_A549_10uM_24h	Positive
LJP007_A549_24H:N13	Osimertinib_A549_10uM_24h	Positive
LJP009_A549_24H:H07	Dabrafenib_A549_10uM_24h	Positive
LJP005_HCC515_24H:A19	Crizotinib_HCC515_10uM_24h	Positive
LJP005_HCC515_24H:M19	Erlotinib_HCC515_10uM_24h	Positive
LJP005_HCC515_24H:P19	Trametinib_HCC515_10uM_24h	Positive
CPC006_T3M10_6H:BRD-K23875128-001-04-2:10	3-(4-Pyridyl)indole_T3M10_10uM_6h	Negative
CPC001_HCC515_24H:BRD-K95202259-001-01-9:10	ML 3163_HCC515_10uM_24h	Negative
CPC015_A549_24H:BRD-A01593789-001-02-3:10	SPECTRUM3_001992_A549_10uM_24h	Negative
CPC010_HCC515_6H:BRD-A18725729-001-08-2:10	SMR000206948_HCC515_10uM_6h	Negative
CPC001_HCC515_24H:BRD-K30189597-001-01-7:10	SYK Inhibitor_HCC515_10uM_24h	Negative
CPC006_HCC15_6H:BRD-K51575138-001-01-7:10	TPCA-1_HCC15_10uM_6h	Negative
CPC013_HCC515_6H:BRD-K89162000-001-02-3:10	Tandutinib_HCC515_10uM_6h	Negative
CPC018_A549_24H:BRD-K44276885-001-01-7:10	Acarbose_A549_10uM_24h	Negative
CPC007_A549_24H:BRD-A35141262-001-02-7:10	MLS002703292_A549_10uM_24h	Negative
CPC018_A549_24H:BRD-K01292756-001-13-6:10	Pimozide_A549_10uM_24h	Negative
CPC002_HCC515_6H:BRD-K71726959-001-04-2:10	N9-Isopropylolomoucine_HCC515_10uM_6h	Negative
CPC006_DV90_6H:BRD-K98548675-001-02-6:10	Parthenolide_DV90_10uM_6h	Negative
CPC002_HCC515_24H:BRD-K62810658-001-06-4:10	PD-98059_HCC515_10uM_24h	Negative
CPC019_A549_24H:BRD-K44136596-001-02-1:10	MAYBRIDGE4_001867_A549_10uM_24h	Negative
CPC013_HCC515_6H:BRD-K61192372-001-01-4:10	Capecitabine_HCC515_10uM_6h	Negative
CPC013_A549_6H:BRD-K69852452-001-01-8:10	F1566-0341_A549_10uM_6h	Negative
CPC014_HCC515_6H:BRD-K22631935-001-01-9:10	Neurodazine_HCC515_10uM_6h	Negative
CPC006_T3M10_6H:BRD-K17349619-003-01-4:10	HLI-373_T3M10_10uM_6h	Negative
CPC003_HCC515_6H:BRD-K68095457-001-04-4:10	Palmidrol_HCC515_10uM_6h	Negative
CPC003_HCC515_24H:BRD-K18779551-003-03-7:10	Bifemelane_HCC515_10uM_24h	Negative
CPC016_A549_6H:BRD-K81418486:10	Vorinostat_A549_10uM_6h	Negative
CPC006_HCC15_6H:BRD-K61829047-001-01-6:10	CHEMBL520231_HCC15_10uM_6h	Negative
CPC016_A549_6H:BRD-K35708212-331-03-1:10	Ouabain_A549_10uM_6h	Negative
CPC016_A549_6H:BRD-A22783572-065-01-3:10	AC1L1KV5_A549_10uM_6h	Negative
CPC012_HCC515_6H:BRD-K08307026-001-01-4:10	CHEMBL2130568_HCC515_10uM_6h	Negative
CPC002_HCC515_24H:BRD-K33860217-003-01-6:10	CP94253_HCC515_10uM_24h	Negative
CPC020_HCC515_6H:BRD-K93754473-001-15-1:10	Tamoxifen_HCC515_10uM_6h	Negative
CPC007_HCC515_6H:BRD-K38012662-001-11-2:10	CHEMBL1332325_HCC515_10uM_6h	Negative
CPC013_A549_24H:BRD-K16541732-001-01-3:10	SAN1_011387_A549_10uM_24h	Negative
CPC004_HCC515_24H:BRD-K45033733-001-05-6:10	Famciclovir_HCC515_10uM_24h	Negative
CPC014_A549_24H:BRD-K36529613-001-01-8:10	PU-H-71_A549_10uM_24h	Negative
CPC006_NCIH2073_6H:BRD-A45889380-300-04-8:10	Quinacrine_NCIH2073_10uM_6h	Negative
CPC002_HCC515_24H:BRD-K42221274-003-02-8:10	NO-711_HCC515_10uM_24h	Negative

## Sheet: Replicate 7
drug_instances_L1000_id	drug_information	Label
LJP006_HCC515_24H:N07	Gefitinib_HCC515_10uM_24h	Positive
LJP007_HCC515_24H:G07	Dacomitinib_HCC515_10uM_24h	Positive
LJP007_HCC515_24H:N13	Osimertinib_HCC515_10uM_24h	Positive
LJP009_HCC515_24H:H07	Dabrafenib_HCC515_10uM_24h	Positive
RAD001_A549_6H:BRD-K64052750-001-04-3:10	Gefitinib_A549_10uM_6h	Positive
CPC014_A549_24H:BRD-K64052750-001-04-3:10	Gefitinib_A549_10uM_24h	Positive
CPC014_A549_24H:BRD-K64052750-001-05-0:10	Gefitinib_A549_10uM_24h	Positive
CPC013_HCC515_6H:BRD-K66175015-001-01-7:10	Afatinib_HCC515_10uM_6h	Positive
CPC014_HCC515_6H:BRD-K64052750-001-04-3:10	Gefitinib_HCC515_10uM_6h	Positive
CPC014_HCC515_6H:BRD-K64052750-001-05-0:10	Gefitinib_HCC515_10uM_6h	Positive
CPC014_HCC515_6H:BRD-K70401845-001-02-5:10	Erlotinib_HCC515_10uM_6h	Positive
CPC014_HCC515_6H:BRD-K78431006-001-02-9:10	Crizotinib_HCC515_10uM_6h	Positive
PCLB003_HCC515_24H:BRD-K78431006-001-05-2:10	Crizotinib_HCC515_10uM_24h	Positive
CPC011_A549_24H:BRD-K97514127-045-02-0:10	Vinorelbine_A549_10uM_24h	Positive
CPC011_A549_6H:BRD-K97514127-045-02-0:10	Vinorelbine_A549_10uM_6h	Positive
CPC013_A549_24H:BRD-K66175015-001-01-7:10	Afatinib_A549_10uM_24h	Positive
CPC013_A549_6H:BRD-K66175015-001-01-7:10	Afatinib_A549_10uM_6h	Positive
CPC014_A549_24H:BRD-K78431006-001-02-9:10	Crizotinib_A549_10uM_24h	Positive
CPC014_A549_24H:BRD-M30523314-002-01-5:10	vinorelbine_A549_10uM_24h	Positive
CPC014_A549_6H:BRD-K64052750-001-04-3:10	Gefitinib_A549_10uM_6h	Positive
CPC014_A549_6H:BRD-K70401845-001-02-5:10	Erlotinib_A549_10uM_6h	Positive
CPC014_A549_6H:BRD-K78431006-001-02-9:10	Crizotinib_A549_10uM_6h	Positive
CPC014_A549_6H:BRD-M30523314-002-01-5:10	vinorelbine_A549_10uM_6h	Positive
LJP005_A549_24H:A19	Crizotinib_A549_10uM_24h	Positive
LJP005_A549_24H:M19	Erlotinib_A549_10uM_24h	Positive
LJP005_A549_24H:P19	Trametinib_A549_10uM_24h	Positive
LJP006_A549_24H:N07	Gefitinib_A549_10uM_24h	Positive
LJP007_A549_24H:G07	Dacomitinib_A549_10uM_24h	Positive
LJP007_A549_24H:N13	Osimertinib_A549_10uM_24h	Positive
LJP009_A549_24H:H07	Dabrafenib_A549_10uM_24h	Positive
LJP005_HCC515_24H:A19	Crizotinib_HCC515_10uM_24h	Positive
LJP005_HCC515_24H:M19	Erlotinib_HCC515_10uM_24h	Positive
LJP005_HCC515_24H:P19	Trametinib_HCC515_10uM_24h	Positive
CPC019_A549_24H:BRD-K63117650-001-01-2:10	SA-432998_A549_10uM_24h	Negative
CPC012_A549_6H:BRD-K22828860-001-01-0:10	BRD-K22828860_A549_10uM_6h	Negative
CPC006_DV90_6H:BRD-K79382620-001-01-1:11.1	TH02453-036-P1_DV90_10uM_6h	Negative
CPC015_A549_6H:BRD-K28168037-001-01-3:10	CBIOL_001848_A549_10uM_6h	Negative
CPC005_A549_6H:BRD-K48722258-300-04-5:10	Dilazep_A549_10uM_6h	Negative
CPC003_HCC515_24H:BRD-K73290745-003-01-8:10	ICI-199,441_HCC515_10uM_24h	Negative
CPC007_A549_24H:BRD-K32580836-001-04-0:10	SMR001317718_A549_10uM_24h	Negative
CPC006_NCIH596_6H:BRD-A77216878-001-01-4:10	Manumycin-A_NCIH596_10uM_6h	Negative
HOG001_A549_24H:BRD-K59369769-001-05-4:10	Tozasertib_A549_10uM_24h	Negative
CPC006_HCC15_6H:BRD-K02822062-001-01-3:10	CT-200783_HCC15_10uM_6h	Negative
CPC014_HCC515_6H:BRD-K61480498-001-01-2:10	24(S),25-epoxycholesterol_HCC515_10uM_6h	Negative
CPC017_A549_24H:BRD-K62609077-001-02-2:10	Scoulerine_A549_10uM_24h	Negative
CPC006_HCC515_24H:BRD-K16406336-311-01-2:10	3,7-Bis(dimethylamino)phenothiazin-5-ium_HCC515_10uM_24h	Negative
DOSBIO001_A549_24H:BRD-K75843415:10.0434	BRD-K75843415_A549_10uM_24h	Negative
CPC014_HCC515_6H:BRD-K14880289-001-01-4:10	GW501516_HCC515_10uM_6h	Negative
DOS048_A549_24H:BRD-K81418486:10	Vorinostat_A549_10uM_24h	Negative
CPC011_A549_6H:BRD-A40639672-234-14-9:10	Ketorolac_A549_10uM_6h	Negative
CPC001_HCC515_24H:BRD-K80970344-201-02-9:10	Pyrrolidine Dithiocarbamate_HCC515_10uM_24h	Negative
CPC019_HCC515_6H:BRD-A19037878:10	Trichostatin A, Streptomyces Sp._HCC515_10uM_6h	Negative
CPC007_A549_24H:BRD-K68102868-001-05-8:10	Acetylsalicylanilide_A549_10uM_24h	Negative
CPC015_A549_24H:BRD-A41250306-001-03-4:10	Cyclopenthiazide_A549_10uM_24h	Negative
CPC005_A549_6H:BRD-A22769835-300-03-2:10	Homochlorcyclizine_A549_10uM_6h	Negative
CPC020_A549_6H:BRD-K01612348-001-07-2:10	Meropenem_A549_10uM_6h	Negative
CPC015_A549_24H:BRD-K15933101-001-01-6:10	Ropinirole_A549_10uM_24h	Negative
CPC006_HCC15_6H:BRD-K53595844-001-01-8:10	Phenoxazine_HCC15_10uM_6h	Negative
LJP009_A549_24H:D19	MLN-8054_A549_10uM_24h	Negative
CPC019_HCC515_6H:BRD-K65404805-001-01-6:10	BRD-K65404805-001-01-6_HCC515_10uM_6h	Negative
CPC006_NCIH1836_6H:BRD-K74402642-003-01-2:10	3,5-Bis(4-methylbenzylidene)piperidin-4-one_NCIH1836_10uM_6h	Negative
CPC014_HCC515_6H:BRD-K48722833-001-01-9:10	Iloperidone_HCC515_10uM_6h	Negative
CPC019_A549_24H:BRD-K87387614-001-01-8:10	BRD-K87387614_A549_10uM_24h	Negative
RAD001_HCC515_6H:BRD-K84937637-001-03-2:10	Sirolimus_HCC515_10uM_6h	Negative
CPC003_HCC515_6H:BRD-K36007650-300-02-3:10	Puromycin_HCC515_10uM_6h	Negative
CPC014_A549_6H:BRD-K77286328-001-02-9:10	Reversine_A549_10uM_6h	Negative

## Sheet: Replicate 8
drug_instances_L1000_id	drug_information	Label
LJP006_HCC515_24H:N07	Gefitinib_HCC515_10uM_24h	Positive
LJP007_HCC515_24H:G07	Dacomitinib_HCC515_10uM_24h	Positive
LJP007_HCC515_24H:N13	Osimertinib_HCC515_10uM_24h	Positive
LJP009_HCC515_24H:H07	Dabrafenib_HCC515_10uM_24h	Positive
RAD001_A549_6H:BRD-K64052750-001-04-3:10	Gefitinib_A549_10uM_6h	Positive
CPC014_A549_24H:BRD-K64052750-001-04-3:10	Gefitinib_A549_10uM_24h	Positive
CPC014_A549_24H:BRD-K64052750-001-05-0:10	Gefitinib_A549_10uM_24h	Positive
CPC013_HCC515_6H:BRD-K66175015-001-01-7:10	Afatinib_HCC515_10uM_6h	Positive
CPC014_HCC515_6H:BRD-K64052750-001-04-3:10	Gefitinib_HCC515_10uM_6h	Positive
CPC014_HCC515_6H:BRD-K64052750-001-05-0:10	Gefitinib_HCC515_10uM_6h	Positive
CPC014_HCC515_6H:BRD-K70401845-001-02-5:10	Erlotinib_HCC515_10uM_6h	Positive
CPC014_HCC515_6H:BRD-K78431006-001-02-9:10	Crizotinib_HCC515_10uM_6h	Positive
PCLB003_HCC515_24H:BRD-K78431006-001-05-2:10	Crizotinib_HCC515_10uM_24h	Positive
CPC011_A549_24H:BRD-K97514127-045-02-0:10	Vinorelbine_A549_10uM_24h	Positive
CPC011_A549_6H:BRD-K97514127-045-02-0:10	Vinorelbine_A549_10uM_6h	Positive
CPC013_A549_24H:BRD-K66175015-001-01-7:10	Afatinib_A549_10uM_24h	Positive
CPC013_A549_6H:BRD-K66175015-001-01-7:10	Afatinib_A549_10uM_6h	Positive
CPC014_A549_24H:BRD-K78431006-001-02-9:10	Crizotinib_A549_10uM_24h	Positive
CPC014_A549_24H:BRD-M30523314-002-01-5:10	vinorelbine_A549_10uM_24h	Positive
CPC014_A549_6H:BRD-K64052750-001-04-3:10	Gefitinib_A549_10uM_6h	Positive
CPC014_A549_6H:BRD-K70401845-001-02-5:10	Erlotinib_A549_10uM_6h	Positive
CPC014_A549_6H:BRD-K78431006-001-02-9:10	Crizotinib_A549_10uM_6h	Positive
CPC014_A549_6H:BRD-M30523314-002-01-5:10	vinorelbine_A549_10uM_6h	Positive
LJP005_A549_24H:A19	Crizotinib_A549_10uM_24h	Positive
LJP005_A549_24H:M19	Erlotinib_A549_10uM_24h	Positive
LJP005_A549_24H:P19	Trametinib_A549_10uM_24h	Positive
LJP006_A549_24H:N07	Gefitinib_A549_10uM_24h	Positive
LJP007_A549_24H:G07	Dacomitinib_A549_10uM_24h	Positive
LJP007_A549_24H:N13	Osimertinib_A549_10uM_24h	Positive
LJP009_A549_24H:H07	Dabrafenib_A549_10uM_24h	Positive
LJP005_HCC515_24H:A19	Crizotinib_HCC515_10uM_24h	Positive
LJP005_HCC515_24H:M19	Erlotinib_HCC515_10uM_24h	Positive
LJP005_HCC515_24H:P19	Trametinib_HCC515_10uM_24h	Positive
CPC020_A549_6H:BRD-K37289225-001-29-9:10	Clozapine_A549_10uM_6h	Negative
LJP006_A549_24H:E07	936890-98-1_A549_10uM_24h	Negative
PCLB001_HCC515_24H:BRD-A69592287-001-01-3:10	Oxetane_HCC515_10uM_24h	Negative
CPC005_HCC515_6H:BRD-A76941896-003-02-0:10	NSC169534_HCC515_10uM_6h	Negative
CPC002_HCC515_6H:BRD-K05181463-001-04-0:10	L741,626_HCC515_10uM_6h	Negative
CPC018_A549_6H:BRD-K08619838-300-03-2:10	Tremorine_A549_10uM_6h	Negative
CPC005_A549_6H:BRD-A92670106-003-03-9:10	Tocainide_A549_10uM_6h	Negative
CPC017_A549_6H:BRD-K60932973-001-01-7:10	CHEMBL34095_A549_10uM_6h	Negative
CPC017_A549_24H:BRD-A51929314-001-01-4:10	7-[4-(2-Hydroxyphenyl)-2-(trifluoromethyl)-1,3-dioxan-5-yl]hept-5-enoic acid_A549_10uM_24h	Negative
LJP008_HCC515_24H:B03	Sirolimus_HCC515_10uM_24h	Negative
CPC001_HCC515_6H:BRD-A17065207-001-06-9:10	Brefeldin A_HCC515_10uM_6h	Negative
CPC004_HCC515_24H:BRD-A73741725-001-01-0:10	SPECTRUM1505012_HCC515_10uM_24h	Negative
CPC003_HCC515_24H:BRD-A99449986-001-01-4:10	MT-21_HCC515_10uM_24h	Negative
DOSBIO002_A549_24H:BRD-K79532217:10.3153	BRD-K79532217_A549_10uM_24h	Negative
CPC012_A549_24H:BRD-K90849765-001-01-9:10	SUGA1_010400_A549_10uM_24h	Negative
CPC007_A549_24H:BRD-K97274161-001-05-4:10	MLS000682490_A549_10uM_24h	Negative
CPC011_A549_24H:BRD-K92093830-003-23-3:10	Doxorubicin_A549_10uM_24h	Negative
CPC004_HCC515_24H:BRD-K10995081-001-15-4:10	Perphenazine_HCC515_10uM_24h	Negative
CPC014_HCC515_6H:BRD-K91701654-001-01-5:10	U-0126_HCC515_10uM_6h	Negative
CPC014_A549_24H:BRD-U66370498-000-01-0:10	Androstanol_A549_10uM_24h	Negative
CPC018_A549_24H:BRD-K03384561-001-01-9:10	Roquinimex_A549_10uM_24h	Negative
CPC006_A549_6H:BRD-A23770159-001-02-3:11.1	Sirolimus_A549_10uM_6h	Negative
DOSBIO001_A549_24H:BRD-K86048057:9.96184	BRD-K86048057_A549_10uM_24h	Negative
CPC020_A549_6H:BRD-K41775742-001-01-4:10	MLS002473918_A549_10uM_6h	Negative
CPC013_A549_6H:BRD-K66866270-001-01-1:10	CHEMBL3181961_A549_10uM_6h	Negative
CPC014_A549_6H:BRD-A75409952:10	Wortmannin_A549_10uM_6h	Negative
CPC006_A549_6H:BRD-K69932463-001-03-1:10	AZD-8055_A549_10uM_6h	Negative
CPC001_HCC515_24H:BRD-K76064317-001-03-2:10	Tyrphostin AG-1296_HCC515_10uM_24h	Negative
CPC006_HCC15_6H:BRD-K04887706-001-01-6:9.1	AKT Inhibitor VIII_HCC15_10uM_6h	Negative
CPC009_A549_24H:BRD-K24705176-001-01-7:10	MLS002473642_A549_10uM_24h	Negative
CPC015_A549_6H:BRD-K68143200-001-04-2:10	NSC95397_A549_10uM_6h	Negative
CPC014_HCC515_6H:BRD-K83794624-001-01-7:10	Pirarubicin_HCC515_10uM_6h	Negative
CPC018_A549_6H:BRD-K06712146-001-01-2:10	YM90709_A549_10uM_6h	Negative

## Sheet: Replicate 9
drug_instances_L1000_id	drug_information	Label
LJP006_HCC515_24H:N07	Gefitinib_HCC515_10uM_24h	Positive
LJP007_HCC515_24H:G07	Dacomitinib_HCC515_10uM_24h	Positive
LJP007_HCC515_24H:N13	Osimertinib_HCC515_10uM_24h	Positive
LJP009_HCC515_24H:H07	Dabrafenib_HCC515_10uM_24h	Positive
RAD001_A549_6H:BRD-K64052750-001-04-3:10	Gefitinib_A549_10uM_6h	Positive
CPC014_A549_24H:BRD-K64052750-001-04-3:10	Gefitinib_A549_10uM_24h	Positive
CPC014_A549_24H:BRD-K64052750-001-05-0:10	Gefitinib_A549_10uM_24h	Positive
CPC013_HCC515_6H:BRD-K66175015-001-01-7:10	Afatinib_HCC515_10uM_6h	Positive
CPC014_HCC515_6H:BRD-K64052750-001-04-3:10	Gefitinib_HCC515_10uM_6h	Positive
CPC014_HCC515_6H:BRD-K64052750-001-05-0:10	Gefitinib_HCC515_10uM_6h	Positive
CPC014_HCC515_6H:BRD-K70401845-001-02-5:10	Erlotinib_HCC515_10uM_6h	Positive
CPC014_HCC515_6H:BRD-K78431006-001-02-9:10	Crizotinib_HCC515_10uM_6h	Positive
PCLB003_HCC515_24H:BRD-K78431006-001-05-2:10	Crizotinib_HCC515_10uM_24h	Positive
CPC011_A549_24H:BRD-K97514127-045-02-0:10	Vinorelbine_A549_10uM_24h	Positive
CPC011_A549_6H:BRD-K97514127-045-02-0:10	Vinorelbine_A549_10uM_6h	Positive
CPC013_A549_24H:BRD-K66175015-001-01-7:10	Afatinib_A549_10uM_24h	Positive
CPC013_A549_6H:BRD-K66175015-001-01-7:10	Afatinib_A549_10uM_6h	Positive
CPC014_A549_24H:BRD-K78431006-001-02-9:10	Crizotinib_A549_10uM_24h	Positive
CPC014_A549_24H:BRD-M30523314-002-01-5:10	vinorelbine_A549_10uM_24h	Positive
CPC014_A549_6H:BRD-K64052750-001-04-3:10	Gefitinib_A549_10uM_6h	Positive
CPC014_A549_6H:BRD-K70401845-001-02-5:10	Erlotinib_A549_10uM_6h	Positive
CPC014_A549_6H:BRD-K78431006-001-02-9:10	Crizotinib_A549_10uM_6h	Positive
CPC014_A549_6H:BRD-M30523314-002-01-5:10	vinorelbine_A549_10uM_6h	Positive
LJP005_A549_24H:A19	Crizotinib_A549_10uM_24h	Positive
LJP005_A549_24H:M19	Erlotinib_A549_10uM_24h	Positive
LJP005_A549_24H:P19	Trametinib_A549_10uM_24h	Positive
LJP006_A549_24H:N07	Gefitinib_A549_10uM_24h	Positive
LJP007_A549_24H:G07	Dacomitinib_A549_10uM_24h	Positive
LJP007_A549_24H:N13	Osimertinib_A549_10uM_24h	Positive
LJP009_A549_24H:H07	Dabrafenib_A549_10uM_24h	Positive
LJP005_HCC515_24H:A19	Crizotinib_HCC515_10uM_24h	Positive
LJP005_HCC515_24H:M19	Erlotinib_HCC515_10uM_24h	Positive
LJP005_HCC515_24H:P19	Trametinib_HCC515_10uM_24h	Positive
CPC003_HCC515_6H:BRD-K61496577-001-03-8:10	Flumethasone_HCC515_10uM_6h	Negative
CPC015_A549_6H:BRD-K66353228-001-08-8:10	Zoxazolamine_A549_10uM_6h	Negative
CPC017_A549_6H:BRD-K05151076-001-01-8:10	ZK 164015_A549_10uM_6h	Negative
CPC013_A549_6H:BRD-K72451865-001-01-5:10	NCGC00170233-01_A549_10uM_6h	Negative
CPC013_A549_24H:BRD-K35687265-236-01-8:10	ON-01910_A549_10uM_24h	Negative
CPC006_HCC15_6H:BRD-A80213327-305-03-4:160	NSC23766_HCC15_100uM_6h	Negative
CPC015_A549_6H:BRD-A17411484-001-05-1:10	Carprofen_A549_10uM_6h	Negative
CPC006_HCC515_6H:BRD-K24132293-001-16-0:10	Piplartine_HCC515_10uM_6h	Negative
LJP007_HCC515_24H:G13	Dasatinib_HCC515_10uM_24h	Negative
LJP006_A549_24H:H01	CHEMBL2136735_A549_10uM_24h	Negative
CPC009_A549_6H:BRD-K82580504-001-01-6:10	MLS002473641_A549_10uM_6h	Negative
CPC019_A549_6H:BRD-K51556300-001-01-9:10	BRD-K51556300-001-01-9_A549_10uM_6h	Negative
CPC003_HCC515_24H:BRD-A48720949-001-03-2:10	SPECTRUM_001259_HCC515_10uM_24h	Negative
CPC019_HCC515_6H:BRD-K67870070-001-01-4:10	CHEMBL2360495_HCC515_10uM_6h	Negative
CPC011_A549_6H:BRD-K39983086-001-04-6:10	Loteprednol Etabonate_A549_10uM_6h	Negative
CPC004_HCC515_24H:BRD-K23913458-001-13-2:10	Coumarin_HCC515_10uM_24h	Negative
CPC018_A549_6H:BRD-K35531059-001-02-4:10	Molsidomine_A549_10uM_6h	Negative
CPC015_A549_24H:BRD-K13819402-003-06-0:10	Desoxypeganine_A549_10uM_24h	Negative
CPC007_A549_6H:BRD-K22546959-001-05-1:10	639090-55-4_A549_10uM_6h	Negative
CPC020_A549_6H:BRD-K82216340-001-19-7:10	Medroxyprogesterone Acetate_A549_10uM_6h	Negative
CPC006_CORL23_6H:BRD-K87947369-001-01-6:10	Tozasertib_CORL23_10uM_6h	Negative
CPC001_HCC515_24H:BRD-A75409952:10	Wortmannin_HCC515_10uM_24h	Negative
CPC013_HCC515_6H:BRD-K14791739-001-01-9:10	Fluticasone_HCC515_10uM_6h	Negative
CPC006_DV90_6H:BRD-K15563106-001-08-1:177.6	Phloretin_DV90_100uM_6h	Negative
PCLB002_HCC515_24H:BRD-K98948170:10	4L7B_HCC515_10uM_24h	Negative
CPC018_A549_6H:BRD-K17674993-001-03-1:10	Diflorasone Diacetate_A549_10uM_6h	Negative
PCLB003_HCC515_24H:BRD-K85133207-001-01-1:10	Broad-Sai-560_HCC515_10uM_24h	Negative
CPC012_A549_6H:BRD-K35483542-001-03-1:10	Alitretinoin_A549_10uM_6h	Negative
CPC005_A549_24H:BRD-K80639402-003-01-1:10	SB258585_A549_10uM_24h	Negative
CPC019_A549_24H:BRD-K35424586-001-02-4:10	CHEMBL2130683_A549_10uM_24h	Negative
LJP005_HCC515_24H:K19	Apitolisib (gdc-0980, rg7422)_HCC515_10uM_24h	Negative
LJP006_HCC515_24H:D07	Saracatinib_HCC515_10uM_24h	Negative
CPC018_A549_6H:BRD-A64290322-001-01-6:10	Cyclosporin A_A549_10uM_6h	Negative

## Sheet: Replicate 10
drug_instances_L1000_id	drug_information	Label
LJP006_HCC515_24H:N07	Gefitinib_HCC515_10uM_24h	Positive
LJP007_HCC515_24H:G07	Dacomitinib_HCC515_10uM_24h	Positive
LJP007_HCC515_24H:N13	Osimertinib_HCC515_10uM_24h	Positive
LJP009_HCC515_24H:H07	Dabrafenib_HCC515_10uM_24h	Positive
RAD001_A549_6H:BRD-K64052750-001-04-3:10	Gefitinib_A549_10uM_6h	Positive
CPC014_A549_24H:BRD-K64052750-001-04-3:10	Gefitinib_A549_10uM_24h	Positive
CPC014_A549_24H:BRD-K64052750-001-05-0:10	Gefitinib_A549_10uM_24h	Positive
CPC013_HCC515_6H:BRD-K66175015-001-01-7:10	Afatinib_HCC515_10uM_6h	Positive
CPC014_HCC515_6H:BRD-K64052750-001-04-3:10	Gefitinib_HCC515_10uM_6h	Positive
CPC014_HCC515_6H:BRD-K64052750-001-05-0:10	Gefitinib_HCC515_10uM_6h	Positive
CPC014_HCC515_6H:BRD-K70401845-001-02-5:10	Erlotinib_HCC515_10uM_6h	Positive
CPC014_HCC515_6H:BRD-K78431006-001-02-9:10	Crizotinib_HCC515_10uM_6h	Positive
PCLB003_HCC515_24H:BRD-K78431006-001-05-2:10	Crizotinib_HCC515_10uM_24h	Positive
CPC011_A549_24H:BRD-K97514127-045-02-0:10	Vinorelbine_A549_10uM_24h	Positive
CPC011_A549_6H:BRD-K97514127-045-02-0:10	Vinorelbine_A549_10uM_6h	Positive
CPC013_A549_24H:BRD-K66175015-001-01-7:10	Afatinib_A549_10uM_24h	Positive
CPC013_A549_6H:BRD-K66175015-001-01-7:10	Afatinib_A549_10uM_6h	Positive
CPC014_A549_24H:BRD-K78431006-001-02-9:10	Crizotinib_A549_10uM_24h	Positive
CPC014_A549_24H:BRD-M30523314-002-01-5:10	vinorelbine_A549_10uM_24h	Positive
CPC014_A549_6H:BRD-K64052750-001-04-3:10	Gefitinib_A549_10uM_6h	Positive
CPC014_A549_6H:BRD-K70401845-001-02-5:10	Erlotinib_A549_10uM_6h	Positive
CPC014_A549_6H:BRD-K78431006-001-02-9:10	Crizotinib_A549_10uM_6h	Positive
CPC014_A549_6H:BRD-M30523314-002-01-5:10	vinorelbine_A549_10uM_6h	Positive
LJP005_A549_24H:A19	Crizotinib_A549_10uM_24h	Positive
LJP005_A549_24H:M19	Erlotinib_A549_10uM_24h	Positive
LJP005_A549_24H:P19	Trametinib_A549_10uM_24h	Positive
LJP006_A549_24H:N07	Gefitinib_A549_10uM_24h	Positive
LJP007_A549_24H:G07	Dacomitinib_A549_10uM_24h	Positive
LJP007_A549_24H:N13	Osimertinib_A549_10uM_24h	Positive
LJP009_A549_24H:H07	Dabrafenib_A549_10uM_24h	Positive
LJP005_HCC515_24H:A19	Crizotinib_HCC515_10uM_24h	Positive
LJP005_HCC515_24H:M19	Erlotinib_HCC515_10uM_24h	Positive
LJP005_HCC515_24H:P19	Trametinib_HCC515_10uM_24h	Positive
CPC006_H1299_6H:BRD-K74305673-001-01-3:10	IMD-0354_H1299_10uM_6h	Negative
CPC009_HCC515_6H:BRD-K70251741-001-03-7:10	KUC104142_HCC515_10uM_6h	Negative
CPC006_NCIH596_6H:BRD-K26664453-001-03-4:10	Cytochalasin B_NCIH596_10uM_6h	Negative
CPC003_HCC515_6H:BRD-K76205745-001-04-1:10	114798-26-4_HCC515_10uM_6h	Negative
CPC003_HCC515_24H:BRD-K46556543-237-03-0:10	Canrenoate_HCC515_10uM_24h	Negative
CPC012_A549_6H:BRD-K31851742-001-01-5:10	4-(3,5-Dimethyl-4-nitro-1H-pyrazol-1-yl)butanoic acid_A549_10uM_6h	Negative
LJP006_A549_24H:A07	AZD-8055_A549_10uM_24h	Negative
CPC014_HCC515_6H:BRD-U74615290-000-01-8:10	THZ-2-98-01_HCC515_10uM_6h	Negative
CPC011_A549_6H:BRD-K74117820-066-08-2:10	Nelfinavir_A549_10uM_6h	Negative
CPC007_A549_24H:BRD-K19433082-001-04-0:10	CHEMBL1269896_A549_10uM_24h	Negative
CPC009_A549_6H:BRD-K65242613-001-04-6:10	Triazolothiadiazine, 29_A549_10uM_6h	Negative
CPC006_HCC515_6H:BRD-K85606544-001-01-8:10	Neratinib_HCC515_10uM_6h	Negative
CPC001_HCC515_24H:BRD-K92492521-001-01-1:10	LY255283_HCC515_10uM_24h	Negative
CPC019_A549_24H:BRD-K99311057-001-03-4:10	ZINC01045466_A549_10uM_24h	Negative
CPC005_A549_24H:BRD-A08003242-001-02-7:10	Rhodomyrtoxin B_A549_10uM_24h	Negative
CPC012_A549_24H:BRD-K81795824-001-01-4:10	CHEMBL2142877_A549_10uM_24h	Negative
CPC012_A549_6H:BRD-K05562558-001-01-3:10	BRD-K05562558_A549_10uM_6h	Negative
CPC004_HCC515_24H:BRD-A22032524-074-04-0:10	Amlodipine_HCC515_10uM_24h	Negative
CPC009_A549_6H:BRD-A68009927-001-02-3:10	AC1MJ3VH_A549_10uM_6h	Negative
DOSBIO001_A549_24H:BRD-K68319707:10.0384	BRD-K68319707_A549_10uM_24h	Negative
CPC005_A549_6H:BRD-A09539288-004-03-6:10	Homatropine_A549_10uM_6h	Negative
CPC003_HCC515_24H:BRD-A36074203-003-03-5:10	Remacemide_HCC515_10uM_24h	Negative
CPC006_T3M10_6H:BRD-A58048407-001-10-5:10	Nimodipine_T3M10_10uM_6h	Negative
CPC012_A549_24H:BRD-K95349679-001-01-0:10	ST50426557_A549_10uM_24h	Negative
CPC006_A549_6H:BRD-A36318220-001-04-7:160	Necrostatin_A549_100uM_6h	Negative
CPC020_A549_6H:BRD-A87606379-001-19-0:10	Nadolol_A549_10uM_6h	Negative
PCLB003_HCC515_24H:BRD-K35832492-001-02-1:10	Broad-Sai-045_HCC515_10uM_24h	Negative
LJP007_HCC515_24H:E01	Ipatasertib_HCC515_10uM_24h	Negative
CPC004_HCC515_24H:BRD-A36066264-001-03-1:10	Ovasterol-beta_HCC515_10uM_24h	Negative
CPC001_HCC515_24H:BRD-K97365803-001-01-3:10	PI828_HCC515_10uM_24h	Negative
LJP005_HCC515_24H:K01	PLX-4720_HCC515_10uM_24h	Negative
CPC002_HCC515_24H:BRD-K37289225-001-19-0:10	Clozapine_HCC515_10uM_24h	Negative
CPC008_A549_6H:BRD-K74710236-001-04-8:10	CHEMBL2141722_A549_10uM_6h	Negative
