# Supplementary material for: DrugReSC: targeting disease-critical cell subpopulations with single-cell transcriptomic data for drug repurposing in cancer
Source: Brief Bioinform. 2024 Sep 30;25(6):bbae490. doi: 10.1093/bib/bbae490 (PMC11442150; doi:10.1093/bib/bbae490)
Supplement: Supplementary_bbae490 [file supplementary_bbae490.zip › Supplementary Table 4. RCC_ground_truth_lists.xlsx]

## Sheet: Replicate 1
drug_instances_L1000_id	drug_information	Label
CPC006_HA1E_24H:BRD-K53414658-001-01-7:10	Tivozanib_HA1E_10uM_24h	Positive
CPC006_HA1E_6H:BRD-K53414658-001-01-7:10	Tivozanib_HA1E_10uM_6h	Positive
CPC013_HA1E_6H:BRD-K23984367-075-05-3:10	Sorafenib_HA1E_10uM_6h	Positive
CPC013_HA1E_6H:BRD-K29905972-001-03-0:10	Axitinib_HA1E_10uM_6h	Positive
CPC013_HA1E_6H:BRD-K49810818-001-01-0:10	sorafenib_HA1E_10uM_6h	Positive
CPC014_HA1E_6H:BRD-K74514084-003-01-9:10	Pazopanib_HA1E_10uM_6h	Positive
BRAF001_HEK293T_24H:BRD-K23984367-001-04-2:10	Sorafenib_HEK293T_10uM_24h	Positive
BRAF001_HEK293T_6H:BRD-K23984367-001-04-2:10	Sorafenib_HEK293T_10uM_6h	Positive
LJP006_HA1E_24H:B07	Sorafenib_HA1E_10uM_24h	Positive
LJP007_HA1E_24H:C01	Tivozanib_HA1E_10uM_24h	Positive
LJP007_HA1E_24H:D07	Cabozantinib_HA1E_10uM_24h	Positive
LJP007_HA1E_24H:I07	Pazopanib_HA1E_10uM_24h	Positive
REP.A006_HA1E_24H:P01	Sorafenib_HA1E_10uM_24h	Positive
REP.A016_HA1E_24H:C01	Cabozantinib_HA1E_10uM_24h	Positive
REP.A016_HA1E_24H:H07	Tivozanib_HA1E_10uM_24h	Positive
REP.A025_HA1E_24H:I01	Pazopanib_HA1E_10uM_24h	Positive
CPC004_HA1E_24H:BRD-A26384407-001-15-2:10	Chlorthalidone_HA1E_10uM_24h	Negative
REP.A012_HA1E_24H:O07	ICI 182,780_HA1E_10uM_24h	Negative
CPC009_HA1E_6H:BRD-K19724398-019-01-9:10	CHEMBL1716096_HA1E_10uM_6h	Negative
REP.A020_HA1E_24H:H13	Exherin (trifluoroacetate)_HA1E_10uM_24h	Negative
CPC005_HA1E_6H:BRD-K55127134-300-07-0:10	Fluphenazine_HA1E_10uM_6h	Negative
REP.A007_HA1E_24H:C13	2-Methoxyestradiol_HA1E_10uM_24h	Negative
CPC010_HA1E_6H:BRD-K36591038-001-05-6:10	AC1NAL7D_HA1E_10uM_6h	Negative
CPC001_HA1E_6H:BRD-K11927976-050-01-1:10	UNII-5308DT8060_HA1E_10uM_6h	Negative
CPC006_HA1E_6H:BRD-K81418486:10	Vorinostat_HA1E_10uM_6h	Negative
PCLB003_HA1E_24H:BRD-K64106162-001-02-3:10	BRD-K64106162_HA1E_10uM_24h	Negative
CPC010_HA1E_6H:BRD-K81418486:10	Vorinostat_HA1E_10uM_6h	Negative
CPC002_HA1E_6H:BRD-A93000692-001-02-4:10	Ciglitazone_HA1E_10uM_6h	Negative
CPC004_HA1E_6H:BRD-K39987650-001-15-9:10	Bisacodyl_HA1E_10uM_6h	Negative
CPC001_HA1E_6H:BRD-K79930101-300-01-1:10	CHEMBL453376_HA1E_10uM_6h	Negative
CPC006_HA1E_6H:BRD-K06980535-003-15-0:10	Promazine_HA1E_10uM_6h	Negative
MUC.CP002_NKDBA_24H:BRD-K28288650-001-01-5:9.9075	BRD-K28288650_NKDBA_10uM_24h	Negative

## Sheet: Replicate 2
drug_instances_L1000_id	drug_information	Label
CPC006_HA1E_24H:BRD-K53414658-001-01-7:10	Tivozanib_HA1E_10uM_24h	Positive
CPC006_HA1E_6H:BRD-K53414658-001-01-7:10	Tivozanib_HA1E_10uM_6h	Positive
CPC013_HA1E_6H:BRD-K23984367-075-05-3:10	Sorafenib_HA1E_10uM_6h	Positive
CPC013_HA1E_6H:BRD-K29905972-001-03-0:10	Axitinib_HA1E_10uM_6h	Positive
CPC013_HA1E_6H:BRD-K49810818-001-01-0:10	sorafenib_HA1E_10uM_6h	Positive
CPC014_HA1E_6H:BRD-K74514084-003-01-9:10	Pazopanib_HA1E_10uM_6h	Positive
BRAF001_HEK293T_24H:BRD-K23984367-001-04-2:10	Sorafenib_HEK293T_10uM_24h	Positive
BRAF001_HEK293T_6H:BRD-K23984367-001-04-2:10	Sorafenib_HEK293T_10uM_6h	Positive
LJP006_HA1E_24H:B07	Sorafenib_HA1E_10uM_24h	Positive
LJP007_HA1E_24H:C01	Tivozanib_HA1E_10uM_24h	Positive
LJP007_HA1E_24H:D07	Cabozantinib_HA1E_10uM_24h	Positive
LJP007_HA1E_24H:I07	Pazopanib_HA1E_10uM_24h	Positive
REP.A006_HA1E_24H:P01	Sorafenib_HA1E_10uM_24h	Positive
REP.A016_HA1E_24H:C01	Cabozantinib_HA1E_10uM_24h	Positive
REP.A016_HA1E_24H:H07	Tivozanib_HA1E_10uM_24h	Positive
REP.A025_HA1E_24H:I01	Pazopanib_HA1E_10uM_24h	Positive
MUC.CP003_NKDBA_24H:BRD-A19037878-001-02-3:10	Trichostatin A, Streptomyces Sp._NKDBA_10uM_24h	Negative
REP.A021_HA1E_24H:M19	Neratinib_HA1E_10uM_24h	Negative
REP.A013_HA1E_24H:N19	Defactinib_HA1E_10uM_24h	Negative
CPC014_HA1E_6H:BRD-K07061353-001-01-1:10	N-(4-Bromophenyl)-2-{[5-(2-chlorophenyl)-4-phenyl-4H-1,2,4-triazol-3-yl]sulfanyl}acetamide_HA1E_10uM_6h	Negative
REP.A005_HA1E_24H:F13	AZELAIC ACID_HA1E_10uM_24h	Negative
REP.A004_HA1E_24H:M19	LY2784544_HA1E_10uM_24h	Negative
CPC001_HA1E_6H:BRD-K13642330-001-02-6:10	Apigetrin_HA1E_10uM_6h	Negative
HDAC002_HA1E_24H:BRD-K26510616-001-01-7:10	SCHEMBL16892136_HA1E_10uM_24h	Negative
CPC002_HA1E_6H:BRD-K97810537-001-03-7:10	Beclomethasone Dipropionate_HA1E_10uM_6h	Negative
CPC002_HA1E_6H:BRD-K76617868-003-03-6:10	Fasudil_HA1E_10uM_6h	Negative
CPC011_HA1E_6H:BRD-K51485625-001-04-3:10	Ritonavir_HA1E_10uM_6h	Negative
CPC007_HA1E_24H:BRD-K51608872-001-15-6:10	SMR000076922_HA1E_10uM_24h	Negative
REP.A007_HA1E_24H:G07	Toremifene_HA1E_10uM_24h	Negative
REP.A017_HA1E_24H:D01	Vismodegib (GDC-0449)_HA1E_10uM_24h	Negative
CPC011_HA1E_6H:BRD-K71103788-001-04-1:10	Duloxetine_HA1E_10uM_6h	Negative
CPC003_HA1E_24H:BRD-K28453807-003-05-4:10	STK179629_HA1E_10uM_24h	Negative

## Sheet: Replicate 3
drug_instances_L1000_id	drug_information	Label
CPC006_HA1E_24H:BRD-K53414658-001-01-7:10	Tivozanib_HA1E_10uM_24h	Positive
CPC006_HA1E_6H:BRD-K53414658-001-01-7:10	Tivozanib_HA1E_10uM_6h	Positive
CPC013_HA1E_6H:BRD-K23984367-075-05-3:10	Sorafenib_HA1E_10uM_6h	Positive
CPC013_HA1E_6H:BRD-K29905972-001-03-0:10	Axitinib_HA1E_10uM_6h	Positive
CPC013_HA1E_6H:BRD-K49810818-001-01-0:10	sorafenib_HA1E_10uM_6h	Positive
CPC014_HA1E_6H:BRD-K74514084-003-01-9:10	Pazopanib_HA1E_10uM_6h	Positive
BRAF001_HEK293T_24H:BRD-K23984367-001-04-2:10	Sorafenib_HEK293T_10uM_24h	Positive
BRAF001_HEK293T_6H:BRD-K23984367-001-04-2:10	Sorafenib_HEK293T_10uM_6h	Positive
LJP006_HA1E_24H:B07	Sorafenib_HA1E_10uM_24h	Positive
LJP007_HA1E_24H:C01	Tivozanib_HA1E_10uM_24h	Positive
LJP007_HA1E_24H:D07	Cabozantinib_HA1E_10uM_24h	Positive
LJP007_HA1E_24H:I07	Pazopanib_HA1E_10uM_24h	Positive
REP.A006_HA1E_24H:P01	Sorafenib_HA1E_10uM_24h	Positive
REP.A016_HA1E_24H:C01	Cabozantinib_HA1E_10uM_24h	Positive
REP.A016_HA1E_24H:H07	Tivozanib_HA1E_10uM_24h	Positive
REP.A025_HA1E_24H:I01	Pazopanib_HA1E_10uM_24h	Positive
CPC014_HA1E_6H:BRD-K05977823-001-01-2:10	TENOVIN-1_HA1E_10uM_6h	Negative
CPC014_HA1E_6H:BRD-K72703948-001-04-4:10	331771-20-1_HA1E_10uM_6h	Negative
CPC002_HA1E_6H:BRD-K44849676-001-05-5:10	Capsazepine_HA1E_10uM_6h	Negative
REP.A022_HA1E_24H:I07	GDC-0068_HA1E_10uM_24h	Negative
CPC014_HA1E_6H:BRD-K83794624-001-01-7:10	Pirarubicin_HA1E_10uM_6h	Negative
REP.A022_HA1E_24H:F19	Aripiprazole_HA1E_10uM_24h	Negative
CPC002_HA1E_24H:BRD-A76528577-065-01-2:10	vincristine_HA1E_10uM_24h	Negative
CPC003_HA1E_24H:BRD-K08438429-001-01-0:10	NNC 26-9100_HA1E_10uM_24h	Negative
CPC001_HA1E_6H:BRD-K79930101-300-01-1:10	CHEMBL453376_HA1E_10uM_6h	Negative
CPC009_HA1E_6H:BRD-K52321331-019-01-2:10	CHEMBL1367741_HA1E_10uM_6h	Negative
CPC014_HA1E_6H:BRD-A36707673-001-01-9:10	Hydroxycholesterol_HA1E_10uM_6h	Negative
REP.A026_HA1E_24H:F01	Tandutinib_HA1E_10uM_24h	Negative
REP.A023_HA1E_24H:P19	Diazoxide_HA1E_10uM_24h	Negative
CPC005_HA1E_24H:BRD-K63430059-001-09-9:10	Methoxsalen_HA1E_10uM_24h	Negative
CPC007_HA1E_24H:BRD-K16472144-001-05-4:10	SMR000132203_HA1E_10uM_24h	Negative
CPC004_HA1E_24H:BRD-A10188456-001-03-1:10	SPECTRUM_000898_HA1E_10uM_24h	Negative

## Sheet: Replicate 4
drug_instances_L1000_id	drug_information	Label
CPC006_HA1E_24H:BRD-K53414658-001-01-7:10	Tivozanib_HA1E_10uM_24h	Positive
CPC006_HA1E_6H:BRD-K53414658-001-01-7:10	Tivozanib_HA1E_10uM_6h	Positive
CPC013_HA1E_6H:BRD-K23984367-075-05-3:10	Sorafenib_HA1E_10uM_6h	Positive
CPC013_HA1E_6H:BRD-K29905972-001-03-0:10	Axitinib_HA1E_10uM_6h	Positive
CPC013_HA1E_6H:BRD-K49810818-001-01-0:10	sorafenib_HA1E_10uM_6h	Positive
CPC014_HA1E_6H:BRD-K74514084-003-01-9:10	Pazopanib_HA1E_10uM_6h	Positive
BRAF001_HEK293T_24H:BRD-K23984367-001-04-2:10	Sorafenib_HEK293T_10uM_24h	Positive
BRAF001_HEK293T_6H:BRD-K23984367-001-04-2:10	Sorafenib_HEK293T_10uM_6h	Positive
LJP006_HA1E_24H:B07	Sorafenib_HA1E_10uM_24h	Positive
LJP007_HA1E_24H:C01	Tivozanib_HA1E_10uM_24h	Positive
LJP007_HA1E_24H:D07	Cabozantinib_HA1E_10uM_24h	Positive
LJP007_HA1E_24H:I07	Pazopanib_HA1E_10uM_24h	Positive
REP.A006_HA1E_24H:P01	Sorafenib_HA1E_10uM_24h	Positive
REP.A016_HA1E_24H:C01	Cabozantinib_HA1E_10uM_24h	Positive
REP.A016_HA1E_24H:H07	Tivozanib_HA1E_10uM_24h	Positive
REP.A025_HA1E_24H:I01	Pazopanib_HA1E_10uM_24h	Positive
CPC002_HA1E_6H:BRD-A62336480-001-02-5:10	Niguldipine_HA1E_10uM_6h	Negative
CPC014_HA1E_6H:BRD-K50140147-001-01-0:10	TAE-684_HA1E_10uM_6h	Negative
CPC006_HA1E_6H:BRD-K02822062-001-01-3:10	CT-200783_HA1E_10uM_6h	Negative
LJP005_HA1E_24H:O07	WH-4-025_HA1E_10uM_24h	Negative
CPC002_HA1E_6H:BRD-K71726959-001-04-2:10	N9-Isopropylolomoucine_HA1E_10uM_6h	Negative
CPC007_HA1E_6H:BRD-A02809788-001-06-4:10	MLS002729074_HA1E_10uM_6h	Negative
REP.A015_HA1E_24H:D13	Vemurafenib_HA1E_10uM_24h	Negative
REP.A013_HA1E_24H:H19	Gemifloxacin_HA1E_10uM_24h	Negative
CPC001_HA1E_6H:BRD-K58938839-001-03-8:10	Cyclopamine_HA1E_10uM_6h	Negative
CPC010_HA1E_6H:BRD-K59369769-001-08-8:10	Tozasertib_HA1E_10uM_6h	Negative
REP.A024_HA1E_24H:M19	Leflunomide_HA1E_10uM_24h	Negative
CPC013_HA1E_6H:BRD-K17743125-001-03-5:10	Belinostat_HA1E_10uM_6h	Negative
REP.A027_HA1E_24H:J19	Ranolazine_HA1E_10uM_24h	Negative
CPC003_HA1E_24H:BRD-A75172220-001-03-2:10	AC1NSZCT_HA1E_10uM_24h	Negative
CPC002_HA1E_24H:BRD-K10042277-001-04-3:10	N-Desmethylclozapine_HA1E_10uM_24h	Negative
CPC006_HA1E_24H:BRD-A69951442-001-01-3:10	BRD-A69951442-001-01-3_HA1E_10uM_24h	Negative

## Sheet: Replicate 5
drug_instances_L1000_id	drug_information	Label
CPC006_HA1E_24H:BRD-K53414658-001-01-7:10	Tivozanib_HA1E_10uM_24h	Positive
CPC006_HA1E_6H:BRD-K53414658-001-01-7:10	Tivozanib_HA1E_10uM_6h	Positive
CPC013_HA1E_6H:BRD-K23984367-075-05-3:10	Sorafenib_HA1E_10uM_6h	Positive
CPC013_HA1E_6H:BRD-K29905972-001-03-0:10	Axitinib_HA1E_10uM_6h	Positive
CPC013_HA1E_6H:BRD-K49810818-001-01-0:10	sorafenib_HA1E_10uM_6h	Positive
CPC014_HA1E_6H:BRD-K74514084-003-01-9:10	Pazopanib_HA1E_10uM_6h	Positive
BRAF001_HEK293T_24H:BRD-K23984367-001-04-2:10	Sorafenib_HEK293T_10uM_24h	Positive
BRAF001_HEK293T_6H:BRD-K23984367-001-04-2:10	Sorafenib_HEK293T_10uM_6h	Positive
LJP006_HA1E_24H:B07	Sorafenib_HA1E_10uM_24h	Positive
LJP007_HA1E_24H:C01	Tivozanib_HA1E_10uM_24h	Positive
LJP007_HA1E_24H:D07	Cabozantinib_HA1E_10uM_24h	Positive
LJP007_HA1E_24H:I07	Pazopanib_HA1E_10uM_24h	Positive
REP.A006_HA1E_24H:P01	Sorafenib_HA1E_10uM_24h	Positive
REP.A016_HA1E_24H:C01	Cabozantinib_HA1E_10uM_24h	Positive
REP.A016_HA1E_24H:H07	Tivozanib_HA1E_10uM_24h	Positive
REP.A025_HA1E_24H:I01	Pazopanib_HA1E_10uM_24h	Positive
REP.A017_HA1E_24H:I19	Oxybutynin_HA1E_10uM_24h	Negative
MUC.CP001_NKDBA_24H:BRD-K21368140-001-01-0:10.0675	SA-1938862_NKDBA_10uM_24h	Negative
CPC013_HA1E_6H:BRD-K74623475-001-02-7:10	CHEMBL3185054_HA1E_10uM_6h	Negative
CPC009_HA1E_6H:BRD-K66908362-001-07-7:10	MLS000862515_HA1E_10uM_6h	Negative
REP.A019_HA1E_24H:E01	NXY 059_HA1E_10uM_24h	Negative
CPC006_HA1E_6H:BRD-K34581968-001-01-2:11.1	BMS-536924_HA1E_10uM_6h	Negative
CPC020_HA1E_6H:BRD-A07780951-065-05-0:10	Metaproterenol_HA1E_10uM_6h	Negative
CPC005_HA1E_6H:BRD-K49294207-300-01-2:10	SCHEMBL2394914_HA1E_10uM_6h	Negative
REP.A004_HA1E_24H:L01	Solifenacin succinate_HA1E_10uM_24h	Negative
PCLB003_HA1E_24H:BRD-K18910433-001-26-7:10	Estradiol_HA1E_10uM_24h	Negative
CPC003_HA1E_24H:BRD-K31477169-001-02-1:10	Methyl Everninic acid_HA1E_10uM_24h	Negative
REP.A021_HA1E_24H:B19	K784-3187_HA1E_10uM_24h	Negative
CPC003_HA1E_24H:BRD-K28168037-001-01-3:10	CBIOL_001848_HA1E_10uM_24h	Negative
CPC003_HA1E_24H:BRD-K37883585-001-01-2:10	CHEMBL57427_HA1E_10uM_24h	Negative
CPC009_HA1E_6H:BRD-K40151202-001-04-6:10	N,N-Diethyl-2-(5-oxo-2,3-dihydro[1,3]thiazolo[3',2':1,2]pyrimido[5,4-b]indol-6(5H)-yl)acetamide_HA1E_10uM_6h	Negative
CPC003_HA1E_6H:BRD-K95921201-001-07-0:10	Reserpine_HA1E_10uM_6h	Negative

## Sheet: Replicate 6
drug_instances_L1000_id	drug_information	Label
CPC006_HA1E_24H:BRD-K53414658-001-01-7:10	Tivozanib_HA1E_10uM_24h	Positive
CPC006_HA1E_6H:BRD-K53414658-001-01-7:10	Tivozanib_HA1E_10uM_6h	Positive
CPC013_HA1E_6H:BRD-K23984367-075-05-3:10	Sorafenib_HA1E_10uM_6h	Positive
CPC013_HA1E_6H:BRD-K29905972-001-03-0:10	Axitinib_HA1E_10uM_6h	Positive
CPC013_HA1E_6H:BRD-K49810818-001-01-0:10	sorafenib_HA1E_10uM_6h	Positive
CPC014_HA1E_6H:BRD-K74514084-003-01-9:10	Pazopanib_HA1E_10uM_6h	Positive
BRAF001_HEK293T_24H:BRD-K23984367-001-04-2:10	Sorafenib_HEK293T_10uM_24h	Positive
BRAF001_HEK293T_6H:BRD-K23984367-001-04-2:10	Sorafenib_HEK293T_10uM_6h	Positive
LJP006_HA1E_24H:B07	Sorafenib_HA1E_10uM_24h	Positive
LJP007_HA1E_24H:C01	Tivozanib_HA1E_10uM_24h	Positive
LJP007_HA1E_24H:D07	Cabozantinib_HA1E_10uM_24h	Positive
LJP007_HA1E_24H:I07	Pazopanib_HA1E_10uM_24h	Positive
REP.A006_HA1E_24H:P01	Sorafenib_HA1E_10uM_24h	Positive
REP.A016_HA1E_24H:C01	Cabozantinib_HA1E_10uM_24h	Positive
REP.A016_HA1E_24H:H07	Tivozanib_HA1E_10uM_24h	Positive
REP.A025_HA1E_24H:I01	Pazopanib_HA1E_10uM_24h	Positive
BRAF001_HEK293T_24H:BRD-A19037878-001-01-5:10	Trichostatin A, Streptomyces Sp._HEK293T_10uM_24h	Negative
CPC003_HA1E_6H:BRD-K14844937-001-01-6:10	Methyl-6,7-dimethoxy-4-ethyl-beta-carboline-3-carboxylate_HA1E_10uM_6h	Negative
CPC001_HA1E_6H:BRD-K81709173-001-03-8:10	Halcinonide_HA1E_10uM_6h	Negative
CPC014_HA1E_6H:BRD-K72420232-001-01-6:10	WZ 4002_HA1E_10uM_6h	Negative
CPC003_HA1E_24H:BRD-K34415467-003-08-0:10	Trimethobenzamide_HA1E_10uM_24h	Negative
CPC002_HA1E_6H:BRD-K33204703-001-03-8:10	Tyrphostin B7_HA1E_10uM_6h	Negative
LJP006_HA1E_24H:P19	rifampicin_HA1E_10uM_24h	Negative
CPC004_HA1E_6H:BRD-A40639672-234-09-9:10	Ketorolac_HA1E_10uM_6h	Negative
CPC013_HA1E_6H:BRD-K30545681-001-01-7:10	CID_706244_HA1E_10uM_6h	Negative
CPC014_HA1E_6H:BRD-U97083655-000-01-1:10	Teicoplanin_HA1E_10uM_6h	Negative
CPC004_HA1E_6H:BRD-K45252063-001-06-0:10	Clofibrate_HA1E_10uM_6h	Negative
CPC002_HA1E_24H:BRD-A67433117-001-01-8:10	KBIO2_001961_HA1E_10uM_24h	Negative
CPC004_HA1E_24H:BRD-K77947974-001-05-6:10	Fluspirilene_HA1E_10uM_24h	Negative
CPC003_HA1E_24H:BRD-K14807180-001-01-7:10	SB 221284_HA1E_10uM_24h	Negative
CPC005_HA1E_24H:BRD-K50464341-001-02-6:10	E6 Berbamine_HA1E_10uM_24h	Negative
REP.A018_HA1E_24H:E07	Telotristat_HA1E_10uM_24h	Negative

## Sheet: Replicate 7
drug_instances_L1000_id	drug_information	Label
CPC006_HA1E_24H:BRD-K53414658-001-01-7:10	Tivozanib_HA1E_10uM_24h	Positive
CPC006_HA1E_6H:BRD-K53414658-001-01-7:10	Tivozanib_HA1E_10uM_6h	Positive
CPC013_HA1E_6H:BRD-K23984367-075-05-3:10	Sorafenib_HA1E_10uM_6h	Positive
CPC013_HA1E_6H:BRD-K29905972-001-03-0:10	Axitinib_HA1E_10uM_6h	Positive
CPC013_HA1E_6H:BRD-K49810818-001-01-0:10	sorafenib_HA1E_10uM_6h	Positive
CPC014_HA1E_6H:BRD-K74514084-003-01-9:10	Pazopanib_HA1E_10uM_6h	Positive
BRAF001_HEK293T_24H:BRD-K23984367-001-04-2:10	Sorafenib_HEK293T_10uM_24h	Positive
BRAF001_HEK293T_6H:BRD-K23984367-001-04-2:10	Sorafenib_HEK293T_10uM_6h	Positive
LJP006_HA1E_24H:B07	Sorafenib_HA1E_10uM_24h	Positive
LJP007_HA1E_24H:C01	Tivozanib_HA1E_10uM_24h	Positive
LJP007_HA1E_24H:D07	Cabozantinib_HA1E_10uM_24h	Positive
LJP007_HA1E_24H:I07	Pazopanib_HA1E_10uM_24h	Positive
REP.A006_HA1E_24H:P01	Sorafenib_HA1E_10uM_24h	Positive
REP.A016_HA1E_24H:C01	Cabozantinib_HA1E_10uM_24h	Positive
REP.A016_HA1E_24H:H07	Tivozanib_HA1E_10uM_24h	Positive
REP.A025_HA1E_24H:I01	Pazopanib_HA1E_10uM_24h	Positive
CPC005_HA1E_24H:BRD-K93080877-001-02-1:10	Ala-Ala-Phe-Cmk_HA1E_10uM_24h	Negative
REP.A007_HA1E_24H:E13	Ganetespib (STA-9090)_HA1E_10uM_24h	Negative
CPC013_HA1E_6H:BRD-K82395301-001-01-4:10	AG-205/40776311_HA1E_10uM_6h	Negative
CPC013_HA1E_6H:BRD-K28774715-001-05-8:10	MLS001150507_HA1E_10uM_6h	Negative
CPC019_HA1E_6H:BRD-K57200229-001-04-0:10	BRD-K57200229-001-01-6_HA1E_10uM_6h	Negative
CPC005_HA1E_6H:BRD-A17535965-001-02-2:10	Gelsemine_HA1E_10uM_6h	Negative
REP.A023_HA1E_24H:J19	VX-222 (VCH-222, Lomibuvir)_HA1E_10uM_24h	Negative
MUC.CP002_NKDBA_24H:BRD-K37083752-001-01-6:9.9068	SA-90030_NKDBA_10uM_24h	Negative
CPC002_HA1E_6H:BRD-A17453586-003-01-5:10	MDL 72832_HA1E_10uM_6h	Negative
LJP009_HA1E_24H:K07	GSK 1059615_HA1E_10uM_24h	Negative
CPC003_HA1E_6H:BRD-K19360254-001-01-3:10	Ergocornine_HA1E_10uM_6h	Negative
CPC014_HA1E_6H:BRD-U32365159-000-01-1:10	XMD-1527_HA1E_10uM_6h	Negative
CPC007_HA1E_24H:BRD-K96352593-001-06-5:10	CHEMBL1408258_HA1E_10uM_24h	Negative
LJP008_HA1E_24H:G01	PFI-1_HA1E_10uM_24h	Negative
CPC001_HA1E_24H:BRD-K62353524-001-01-8:10	DY131_HA1E_10uM_24h	Negative
CPC009_HA1E_6H:BRD-K86086851-001-03-5:10	KUC104145_HA1E_10uM_6h	Negative

## Sheet: Replicate 8
drug_instances_L1000_id	drug_information	Label
CPC006_HA1E_24H:BRD-K53414658-001-01-7:10	Tivozanib_HA1E_10uM_24h	Positive
CPC006_HA1E_6H:BRD-K53414658-001-01-7:10	Tivozanib_HA1E_10uM_6h	Positive
CPC013_HA1E_6H:BRD-K23984367-075-05-3:10	Sorafenib_HA1E_10uM_6h	Positive
CPC013_HA1E_6H:BRD-K29905972-001-03-0:10	Axitinib_HA1E_10uM_6h	Positive
CPC013_HA1E_6H:BRD-K49810818-001-01-0:10	sorafenib_HA1E_10uM_6h	Positive
CPC014_HA1E_6H:BRD-K74514084-003-01-9:10	Pazopanib_HA1E_10uM_6h	Positive
BRAF001_HEK293T_24H:BRD-K23984367-001-04-2:10	Sorafenib_HEK293T_10uM_24h	Positive
BRAF001_HEK293T_6H:BRD-K23984367-001-04-2:10	Sorafenib_HEK293T_10uM_6h	Positive
LJP006_HA1E_24H:B07	Sorafenib_HA1E_10uM_24h	Positive
LJP007_HA1E_24H:C01	Tivozanib_HA1E_10uM_24h	Positive
LJP007_HA1E_24H:D07	Cabozantinib_HA1E_10uM_24h	Positive
LJP007_HA1E_24H:I07	Pazopanib_HA1E_10uM_24h	Positive
REP.A006_HA1E_24H:P01	Sorafenib_HA1E_10uM_24h	Positive
REP.A016_HA1E_24H:C01	Cabozantinib_HA1E_10uM_24h	Positive
REP.A016_HA1E_24H:H07	Tivozanib_HA1E_10uM_24h	Positive
REP.A025_HA1E_24H:I01	Pazopanib_HA1E_10uM_24h	Positive
CRCGN001_HA1E_6H:BRD-A42383464-001-04-8:10	Actinomycin-D_HA1E_10uM_6h	Negative
CPC006_HA1E_6H:BRD-A15079084-001-02-9:10	Phorbol 12-myristate-13-acetate_HA1E_10uM_6h	Negative
REP.A010_HA1E_24H:D01	BRD-K00248354_HA1E_10uM_24h	Negative
CPC013_HA1E_6H:BRD-K28789065-001-01-1:10	HMS1476K01_HA1E_10uM_6h	Negative
CPC014_HA1E_6H:BRD-K05104363-001-04-3:10	CI-1040_HA1E_10uM_6h	Negative
CPC004_HA1E_6H:BRD-K03557653-001-02-7:10	Sappanone A Trimethyl Ether_HA1E_10uM_6h	Negative
CPC004_HA1E_6H:BRD-K22134346-001-11-6:10	Simvastatin_HA1E_10uM_6h	Negative
CPC014_HA1E_6H:BRD-K43164539-001-05-7:10	Cholic acid_HA1E_10uM_6h	Negative
CPC014_HA1E_6H:BRD-K99260425-001-01-2:10	SDX-101_HA1E_10uM_6h	Negative
CPC003_HA1E_24H:BRD-K62996583-001-03-8:10	Lidoflazine_HA1E_10uM_24h	Negative
CPC003_HA1E_24H:BRD-K13032584-003-03-7:10	Procarbazine_HA1E_10uM_24h	Negative
CPC001_HA1E_24H:BRD-K12184470-300-01-8:10	NCGC00018102-06_HA1E_10uM_24h	Negative
CPC003_HA1E_6H:BRD-K21565985-001-15-9:10	Xylazine_HA1E_10uM_6h	Negative
CPC006_HA1E_24H:BRD-K90382497-001-03-2:10	GW843682X_HA1E_10uM_24h	Negative
CPC005_HA1E_24H:BRD-A53077924-236-01-4:10	Tianeptine_HA1E_10uM_24h	Negative
CPC009_HA1E_6H:BRD-K08325710-001-01-7:10	MLS003337112_HA1E_10uM_6h	Negative

## Sheet: Replicate 9
drug_instances_L1000_id	drug_information	Label
CPC006_HA1E_24H:BRD-K53414658-001-01-7:10	Tivozanib_HA1E_10uM_24h	Positive
CPC006_HA1E_6H:BRD-K53414658-001-01-7:10	Tivozanib_HA1E_10uM_6h	Positive
CPC013_HA1E_6H:BRD-K23984367-075-05-3:10	Sorafenib_HA1E_10uM_6h	Positive
CPC013_HA1E_6H:BRD-K29905972-001-03-0:10	Axitinib_HA1E_10uM_6h	Positive
CPC013_HA1E_6H:BRD-K49810818-001-01-0:10	sorafenib_HA1E_10uM_6h	Positive
CPC014_HA1E_6H:BRD-K74514084-003-01-9:10	Pazopanib_HA1E_10uM_6h	Positive
BRAF001_HEK293T_24H:BRD-K23984367-001-04-2:10	Sorafenib_HEK293T_10uM_24h	Positive
BRAF001_HEK293T_6H:BRD-K23984367-001-04-2:10	Sorafenib_HEK293T_10uM_6h	Positive
LJP006_HA1E_24H:B07	Sorafenib_HA1E_10uM_24h	Positive
LJP007_HA1E_24H:C01	Tivozanib_HA1E_10uM_24h	Positive
LJP007_HA1E_24H:D07	Cabozantinib_HA1E_10uM_24h	Positive
LJP007_HA1E_24H:I07	Pazopanib_HA1E_10uM_24h	Positive
REP.A006_HA1E_24H:P01	Sorafenib_HA1E_10uM_24h	Positive
REP.A016_HA1E_24H:C01	Cabozantinib_HA1E_10uM_24h	Positive
REP.A016_HA1E_24H:H07	Tivozanib_HA1E_10uM_24h	Positive
REP.A025_HA1E_24H:I01	Pazopanib_HA1E_10uM_24h	Positive
CPC006_HA1E_24H:BRD-A80213327-305-03-4:160	NSC23766_HA1E_100uM_24h	Negative
REP.A005_HA1E_24H:C13	Irinotecan_HA1E_10uM_24h	Negative
CPC002_HA1E_6H:BRD-A85424553-050-03-9:10	Thioperamide_HA1E_10uM_6h	Negative
CPC004_HA1E_24H:BRD-A40639672-234-09-9:10	Ketorolac_HA1E_10uM_24h	Negative
CPC014_HA1E_6H:BRD-K46212057-001-01-2:10	Voriconazole Impurity D_HA1E_10uM_6h	Negative
CPC002_HA1E_24H:BRD-K95763993-001-03-7:10	Trapidil_HA1E_10uM_24h	Negative
CPC002_HA1E_24H:BRD-K93201660-001-03-2:10	ML7_HA1E_10uM_24h	Negative
PCLB002_HA1E_24H:BRD-K83694683:10	CHEMBL2143628_HA1E_10uM_24h	Negative
CPC001_HA1E_24H:BRD-A80641450-001-01-4:10	AC1N92C7_HA1E_10uM_24h	Negative
CPC006_HA1E_6H:BRD-A43331270-001-01-6:10	BRD-A43331270-001-01-6_HA1E_10uM_6h	Negative
CPC006_HA1E_24H:BRD-A84481105-003-17-2:10	Thioridazine_HA1E_10uM_24h	Negative
CPC005_HA1E_24H:BRD-A37780065-001-03-7:10	AC1NWAQV_HA1E_10uM_24h	Negative
REP.A006_HA1E_24H:O19	Inolitazone (dihydrochloride)_HA1E_10uM_24h	Negative
CPC006_HA1E_6H:BRD-K62965247-001-01-5:10	Tipifarnib_HA1E_10uM_6h	Negative
CPC012_HA1E_6H:BRD-K18964980-001-01-4:10	BRD-K18964980_HA1E_10uM_6h	Negative
CPC004_HA1E_6H:BRD-K52075715-001-03-4:10	Oxibendazole_HA1E_10uM_6h	Negative

## Sheet: Replicate 10
drug_instances_L1000_id	drug_information	Label
CPC006_HA1E_24H:BRD-K53414658-001-01-7:10	Tivozanib_HA1E_10uM_24h	Positive
CPC006_HA1E_6H:BRD-K53414658-001-01-7:10	Tivozanib_HA1E_10uM_6h	Positive
CPC013_HA1E_6H:BRD-K23984367-075-05-3:10	Sorafenib_HA1E_10uM_6h	Positive
CPC013_HA1E_6H:BRD-K29905972-001-03-0:10	Axitinib_HA1E_10uM_6h	Positive
CPC013_HA1E_6H:BRD-K49810818-001-01-0:10	sorafenib_HA1E_10uM_6h	Positive
CPC014_HA1E_6H:BRD-K74514084-003-01-9:10	Pazopanib_HA1E_10uM_6h	Positive
BRAF001_HEK293T_24H:BRD-K23984367-001-04-2:10	Sorafenib_HEK293T_10uM_24h	Positive
BRAF001_HEK293T_6H:BRD-K23984367-001-04-2:10	Sorafenib_HEK293T_10uM_6h	Positive
LJP006_HA1E_24H:B07	Sorafenib_HA1E_10uM_24h	Positive
LJP007_HA1E_24H:C01	Tivozanib_HA1E_10uM_24h	Positive
LJP007_HA1E_24H:D07	Cabozantinib_HA1E_10uM_24h	Positive
LJP007_HA1E_24H:I07	Pazopanib_HA1E_10uM_24h	Positive
REP.A006_HA1E_24H:P01	Sorafenib_HA1E_10uM_24h	Positive
REP.A016_HA1E_24H:C01	Cabozantinib_HA1E_10uM_24h	Positive
REP.A016_HA1E_24H:H07	Tivozanib_HA1E_10uM_24h	Positive
REP.A025_HA1E_24H:I01	Pazopanib_HA1E_10uM_24h	Positive
CPC002_HA1E_24H:BRD-K52930707-001-04-8:10	Rescinnamine_HA1E_10uM_24h	Negative
CPC013_HA1E_6H:BRD-K25884242-001-01-9:10	ZINC05054912_HA1E_10uM_6h	Negative
CPC002_HA1E_24H:BRD-A17453586-003-01-5:10	MDL 72832_HA1E_10uM_24h	Negative
REP.A004_HA1E_24H:D01	Forskolin, NKH477_HA1E_10uM_24h	Negative
CPC006_HA1E_24H:BRD-K08478539-001-02-1:10	SMER28_HA1E_10uM_24h	Negative
CPC005_HA1E_24H:BRD-K51223576-001-01-3:10	IN1036_HA1E_10uM_24h	Negative
CPC007_HA1E_24H:BRD-K79342257-001-04-9:10	CHEMBL461622_HA1E_10uM_24h	Negative
CPC006_HA1E_24H:BRD-K93095519-001-01-5:11.1	SJ 172550_HA1E_10uM_24h	Negative
REP.A003_HA1E_24H:D13	midodrine_HA1E_10uM_24h	Negative
CPC004_HA1E_6H:BRD-A97479839-003-08-3:10	Piperidolate_HA1E_10uM_6h	Negative
REP.A028_HA1E_24H:O13	Dihydroergocristine_HA1E_10uM_24h	Negative
CPC003_HA1E_6H:BRD-K00824317-001-03-0:10	Flurandrenolide_HA1E_10uM_6h	Negative
CPC006_HA1E_24H:BRD-A19633847-050-20-6:10	Perhexiline_HA1E_10uM_24h	Negative
CPC006_HA1E_24H:BRD-K34581968-001-01-2:11.1	BMS-536924_HA1E_10uM_24h	Negative
CPC007_HA1E_24H:BRD-K87964538-001-07-4:10	SMR000046567_HA1E_10uM_24h	Negative
CPC005_HA1E_24H:BRD-A33168282-003-06-5:10	Sotalol_HA1E_10uM_24h	Negative
